# Supplementary material for: Development and validation of a nomogram for predicting cefoperazone/sulbactam-induced hypoprothrombinaemia in Hospitalized adult patients
Source: PLoS One. 2023 Sep 21;18(9):e0291658. doi: 10.1371/journal.pone.0291658 (PMC10513251; doi:10.1371/journal.pone.0291658)
Supplement: S1 File — (XLSX) [file pone.0291658.s001.xlsx]

## Sheet: original data
number	Departments	age	sex	length of hospital stay（d）	surgery	Cancer	Respiratory tract	Intra-abdominal	Bone and joint	Urinary system	Intracranial	Pelvic cavity	Bloodstream	Skin and soft tissue	Diabetes mellitus	Hypertension	Cardiovascular disease	Chronic kidney diseases	accumulated dose	treatment course(d)	DDD	cumulative DDDs	Baseline PLT	Baseline PLT count ≤ 50×109/L	PLT after medication	Baseline Hb	Baseline ALB	ALB<30	Baseline hepatic dysfunction	Baseline renal dysfunction	NRS2002	NRS2002≥3	Bleeding history	Datasets	hypoprothrombinaemia
1	Internal Medicine	46	1	15	1	1	1	0	0	0	0	0	0	0	0	1	0	0	20	5	4	5	26	1	5	87	23.2	1	0	0	2	0	1	training set	1
2	Surgery department	63	2	9	1	1	0	1	0	0	0	0	0	0	0	0	1	0	32	8	4	8	48	1	51	126	30.3	0	0	1	5	1	0	training set	1
3	Surgery department	67	2	6	1	1	0	1	1	0	0	0	0	0	1	0	0	0	24	6	4	6	180	0	223	123	42.7	0	0	0	3	1	0	training set	0
4	Surgery department	78	2	11	0	0	0	1	0	0	0	0	1	0	0	0	0	1	24	8	3	6	162	0	204	102	30.8	0	0	0	3	1	0	training set	1
5	Internal Medicine	64	1	12	0	0	1	0	0	0	0	0	0	1	0	1	0	0	60	10	6	15	123	0	182	117	23.2	1	0	1	3	1	0	training set	1
6	Surgery department	51	2	13	1	1	1	1	0	0	0	0	0	0	1	1	1	0	21	7	3	5.25	121	0	492	103	34.1	0	0	0	2	0	0	training set	0
7	Surgery department	53	2	16	1	0	0	0	0	0	0	1	0	0	0	0	1	0	80	10	8	20	382	0	352	116	25.4	1	0	0	4	1	0	training set	1
8	Internal Medicine	44	1	14	1	0	1	0	0	0	0	0	0	0	1	0	0	0	36	12	3	9	238	0	249	72	29.1	1	0	0	5	1	0	training set	1
9	Surgery department	52	2	10	0	0	1	0	0	0	0	0	0	0	0	1	0	0	27	9	3	6.75	378	0	373	100	38.3	0	0	0	4	1	1	validation set	0
10	Surgery department	66	1	31	1	1	0	1	0	0	0	0	0	0	0	1	0	1	120	20	6	30	47	1	52	93	31.4	0	1	0	5	1	1	training set	1
11	Surgery department	66	2	21	1	0	1	0	0	0	0	0	0	0	1	0	0	0	84	14	6	21	45	1	31	82	34.1	0	0	0	2	0	0	training set	1
12	Surgery department	21	1	38	1	0	0	0	1	0	0	0	0	1	1	1	0	0	56	7	8	14	255	0	273	110	31.5	0	0	0	3	1	0	validation set	1
13	Internal Medicine	27	1	18	0	0	1	1	0	0	0	0	0	0	0	0	1	0	36	12	3	9	40	1	64	107	39.4	0	0	0	4	1	0	training set	0
14	Internal Medicine	62	1	20	1	0	1	0	0	0	0	0	0	0	0	0	0	1	60	15	4	15	47	1	104	135	31.7	0	0	0	4	1	0	validation set	1
15	Surgery department	52	1	31	1	1	1	0	1	0	0	0	0	0	1	1	0	0	48	16	3	12	322	0	323	121	30.7	0	0	0	3	1	0	validation set	0
16	Surgery department	48	2	13	0	0	0	1	0	0	0	0	0	0	1	0	0	0	40	10	4	10	69	0	129	132	28.3	1	0	0	4	1	0	training set	0
17	Internal Medicine	26	1	18	1	0	1	0	0	0	0	0	0	0	0	0	0	0	48	12	4	12	45	1	132	143	34.6	0	0	0	4	1	0	training set	1
18	Surgery department	55	2	22	0	0	0	1	0	0	0	0	0	0	1	0	0	0	48	12	4	12	165	0	196	88	26.8	1	1	0	4	1	0	validation set	1
19	Internal Medicine	69	1	28	0	0	1	0	0	0	0	0	0	0	0	0	1	0	54	18	3	13.5	44	1	31	63	29.3	1	0	0	3	1	0	validation set	1
20	Surgery department	65	2	19	0	0	0	1	0	0	0	0	0	0	0	0	1	0	48	12	4	12	41	1	73	123	43.5	0	0	0	4	1	0	validation set	0
21	Surgery department	49	1	18	1	0	1	0	0	0	0	0	0	0	0	0	0	0	72	18	4	18	155	0	161	73	28.2	1	0	0	3	1	0	training set	1
22	Surgery department	65	2	25	0	1	1	0	0	0	0	0	0	0	0	0	0	0	6	2	3	1.5	44	1	14	88	36.7	0	0	0	5	1	0	training set	0
23	Surgery department	20	1	24	1	0	1	0	0	0	0	0	0	0	0	0	0	0	44	11	4	11	250	0	253	91	26.7	1	0	0	2	0	0	training set	0
24	Surgery department	55	1	15	1	0	1	0	0	0	0	0	0	0	0	0	0	0	33	11	3	8.25	225	0	219	109	26.8	1	1	0	5	1	0	validation set	1
25	Internal Medicine	26	1	19	0	1	1	1	0	0	0	0	0	1	0	0	1	0	16	4	4	4	115	0	92	108	40	0	0	0	5	1	0	training set	0
26	Surgery department	43	1	19	1	0	0	1	0	0	0	0	0	0	0	0	0	0	56	14	4	14	161	0	296	106	33.8	0	0	0	3	1	0	training set	1
27	Surgery department	28	1	15	1	1	1	0	0	0	0	0	0	0	1	0	0	0	120	15	8	30	57	0	70	124	19.6	1	0	0	5	1	1	training set	1
28	Internal Medicine	64	2	29	1	1	1	0	0	0	0	0	0	0	0	0	1	0	48	12	4	12	50	0	56	87	23.3	1	0	0	6	1	0	training set	1
29	Surgery department	64	1	31	1	1	1	0	1	0	0	0	0	0	0	1	0	0	21	7	3	5.25	25	1	15	149	30.8	0	0	0	3	1	0	validation set	1
30	Internal Medicine	44	2	21	1	0	1	0	0	0	0	0	0	0	0	0	0	0	56	14	4	14	195	0	179	101	28.6	1	0	0	4	1	0	training set	1
31	Internal Medicine	20	2	12	1	0	1	0	0	0	0	0	0	0	0	1	0	0	48	6	8	12	69	0	60	63	31.2	0	0	0	3	1	0	training set	1
32	Internal Medicine	33	1	13	1	0	1	0	0	0	0	0	0	1	0	0	0	0	45	10	4.5	11.25	241	0	277	108	33.3	0	0	0	4	1	0	training set	1
33	Internal Medicine	49	1	8	0	0	1	0	0	0	0	0	0	0	0	0	0	0	32	8	4	8	79	0	80	75	34.7	0	0	0	2	0	0	training set	0
34	Internal Medicine	48	2	16	1	0	1	0	0	1	0	0	0	0	1	1	1	0	42	14	3	10.5	485	0	517	69	26	1	0	0	6	1	0	training set	1
35	Surgery department	48	1	110	1	1	1	0	0	0	0	0	0	0	0	0	0	0	48	12	4	12	188	0	195	95	31.3	0	0	0	2	0	0	training set	0
36	Internal Medicine	42	2	20	1	0	1	0	0	0	0	0	0	0	0	1	0	0	36	12	3	9	46	1	245	81	27.9	1	0	0	3	1	0	training set	0
37	Internal Medicine	51	2	13	0	0	1	0	0	0	0	0	0	0	0	0	1	0	42	7	6	10.5	49	1	21	128	26	1	0	0	6	1	0	training set	1
38	Internal Medicine	47	1	14	0	0	1	0	0	0	0	0	0	0	0	0	0	0	48	8	6	12	157	0	177	92	28.4	1	0	0	6	1	0	validation set	1
39	Surgery department	69	2	17	1	0	0	1	0	0	0	0	0	0	0	0	0	0	48	6	8	12	181	0	262	122	30.8	0	0	0	7	1	0	training set	1
0	Internal Medicine	66	1	16	0	0	1	0	0	0	0	0	0	0	0	0	0	0	18	6	3	4.5	45	1	35	111	36.1	0	0	0	5	1	0	training set	0
41	Surgery department	53	2	16	1	1	0	1	0	0	0	0	0	0	0	0	0	0	56	14	4	14	109	0	336	95	31.5	0	1	0	4	1	0	validation set	1
42	Internal Medicine	58	2	56	0	1	0	1	0	0	0	0	1	0	1	0	1	0	75	25	3	18.75	50	1	140	81	13.9	1	0	0	5	1	0	validation set	1
43	Internal Medicine	66	2	18	0	0	1	0	0	0	0	0	0	0	1	0	0	0	64	16	4	16	278	0	217	105	40.9	0	0	0	4	1	0	training set	0
44	Internal Medicine	54	1	20	1	0	1	0	0	0	0	0	0	0	0	0	0	0	42	7	6	10.5	172	0	382	130	28.6	1	0	0	6	1	0	training set	1
45	Internal Medicine	84	1	19	1	0	1	0	0	0	0	0	0	0	0	0	0	0	54	9	6	13.5	145	0	122	128	34.8	0	0	0	3	1	0	training set	1
46	Internal Medicine	73	1	14	1	0	1	0	0	0	0	0	0	0	1	0	0	1	72	12	6	18	48	1	43	96	28.2	1	0	1	7	1	1	training set	1
47	Internal Medicine	44	1	16	1	1	1	0	0	0	0	0	0	0	0	0	0	0	88	11	8	22	38	0	36	94	30.4	0	1	0	2	0	0	validation set	1
48	Surgery department	52	2	6	1	1	1	0	0	0	0	0	0	0	0	1	0	0	36	6	6	9	365	0	309	125	10	1	0	0	4	1	0	validation set	1
49	Surgery department	27	1	7	1	1	1	0	0	0	0	0	0	0	0	0	1	0	21	7	3	5.25	375	0	352	101	32.9	0	0	0	3	1	0	training set	1
50	Internal Medicine	62	1	11	0	0	0	0	0	1	0	0	0	0	0	0	1	0	54	9	6	13.5	47	1	95	87	29.4	1	0	0	5	1	0	training set	1
51	Surgery department	48	1	9	1	0	0	1	0	0	0	0	0	0	1	1	0	0	42	7	6	10.5	135	0	144	130	30.9	0	0	0	3	1	0	training set	1
52	Internal Medicine	26	1	28	1	0	0	1	0	0	0	0	0	0	0	0	0	1	20	5	4	5	464	0	352	102	36.5	0	0	0	2	0	0	training set	0
53	Surgery department	65	1	30	1	1	0	1	0	0	0	0	0	0	0	0	0	0	22.5	5	4.5	5.625	215	0	211	105	39	0	1	0	4	1	0	validation set	0
54	Internal Medicine	55	2	11	0	0	1	0	0	1	0	0	0	0	1	1	0	0	28	7	4	7	130	0	112	140	32.8	0	0	0	2	0	0	training set	0
55	Internal Medicine	26	1	15	1	1	1	0	0	0	0	0	0	0	1	1	0	0	39	13	3	9.75	218	0	164	117	28.9	1	0	0	6	1	0	training set	1
56	Surgery department	28	1	13	1	0	1	0	0	0	0	0	0	0	0	0	0	0	28	7	4	7	235	0	226	114	29.8	1	0	0	5	1	0	training set	1
57	Internal Medicine	44	2	12	0	0	1	0	0	0	0	0	0	0	0	0	0	0	54	9	6	13.5	52	0	43	81	31.4	0	0	0	3	1	0	training set	1
58	Internal Medicine	33	2	12	0	0	1	0	0	1	0	0	0	0	0	0	0	0	42	7	6	10.5	50	1	68	105	25.2	1	0	0	2	0	0	training set	1
59	Internal Medicine	49	2	15	1	1	1	0	0	0	0	0	0	0	0	0	1	0	36	12	3	9	258	0	269	108	30.8	0	0	0	3	1	0	validation set	1
60	Internal Medicine	48	2	21	1	0	1	0	0	0	0	0	0	0	0	0	0	0	36	12	3	9	55	0	59	66	36	0	0	0	2	0	0	validation set	1
61	Surgery department	51	1	26	1	0	1	0	0	0	0	0	0	0	0	0	0	0	120	15	8	30	36	1	76	139	32.6	0	0	0	3	1	0	training set	1
62	Internal Medicine	47	2	17	0	1	0	1	0	0	0	0	0	0	0	0	0	0	67.5	15	4.5	16.875	155	0	177	88	28.3	1	0	0	4	1	0	validation set	1
63	Surgery department	53	1	35	1	1	1	0	0	0	0	0	0	0	0	0	0	0	72	16	4.5	18	35	1	49	105	34.4	0	0	1	3	1	0	validation set	1
64	Internal Medicine	58	2	19	1	0	1	0	0	0	0	0	0	0	0	1	0	0	60	10	6	15	49	1	57	83	26.9	1	0	0	5	1	0	training set	1
65	Internal Medicine	66	2	14	1	1	1	0	0	0	0	0	0	0	0	0	0	0	28	7	4	7	225	0	232	108	32.6	0	0	0	3	1	0	validation set	1
66	Internal Medicine	54	1	14	1	0	1	0	0	0	0	0	0	0	0	0	0	0	63	14	4.5	15.75	44	1	43	128	30.6	0	1	0	3	1	0	training set	1
67	Surgery department	44	1	29	1	0	0	1	0	0	0	0	0	0	1	0	0	0	81	27	3	20.25	59	0	71	108	24.9	1	0	0	4	1	0	training set	1
68	Internal Medicine	52	1	22	0	0	1	0	0	0	0	0	0	0	0	1	0	0	114	57	2	28.5	96	0	114	67	23.4	1	0	0	5	1	0	training set	1
69	Internal Medicine	27	1	19	1	0	1	0	0	0	0	0	0	0	0	0	0	0	72	12	6	18	290	0	306	165	29	1	1	0	5	1	0	training set	1
70	Internal Medicine	62	2	20	0	0	0	0	0	1	0	0	0	1	0	0	1	0	51	17	3	12.75	43	1	222	94	33.2	0	0	0	3	1	0	training set	1
71	Internal Medicine	48	2	14	1	1	0	1	0	0	0	0	0	0	1	0	0	0	56	14	4	14	280	0	266	125	32.3	0	1	0	2	0	0	training set	1
72	Surgery department	26	1	15	0	0	1	0	0	0	0	0	0	0	0	0	0	0	66	11	6	16.5	40	1	95	130	34.3	0	0	0	3	1	0	training set	1
73	Internal Medicine	65	2	6	0	0	0	0	0	1	0	0	0	0	0	1	0	0	40	5	8	10	30	0	45	99	31.5	0	0	1	4	1	0	training set	1
74	Surgery department	55	2	18	1	0	1	0	0	0	0	0	0	0	0	0	0	0	232	29	8	58	78	0	109	124	23.1	1	0	0	1	0	0	training set	1
75	Surgery department	26	1	92	1	0	1	1	0	0	0	0	0	0	0	0	0	0	216	27	8	54	265	0	280	141	37.7	0	0	0	0	0	0	validation set	0
76	Internal Medicine	28	1	15	0	0	1	0	0	0	0	0	0	0	0	0	1	0	48	12	4	12	238	0	260	98	29.8	1	0	0	6	1	0	training set	1
77	Internal Medicine	44	1	28	0	0	1	0	0	0	0	0	0	0	0	0	1	0	84	28	3	21	321	0	291	87	21.3	1	0	0	4	1	0	training set	1
78	Internal Medicine	33	1	19	0	0	1	0	0	0	0	0	0	0	0	0	0	0	64	8	8	16	33	1	34	67	27.8	1	0	0	6	1	0	training set	1
79	Internal Medicine	44	2	19	0	0	1	0	0	0	0	0	0	0	0	1	0	0	120	15	8	30	360	0	382	101	23.8	1	0	0	5	1	0	training set	1
80	Surgery department	52	1	17	0	0	0	1	0	0	0	0	0	0	0	1	0	0	39	13	3	9.75	40	1	68	94	27.1	1	1	1	4	1	0	training set	1
81	Internal Medicine	27	1	15	0	0	1	0	0	1	0	0	0	0	0	0	0	0	60	15	4	15	37	1	18	122	29	1	0	1	6	1	0	training set	0
82	Internal Medicine	62	1	25	0	0	0	0	0	1	0	0	1	0	0	0	0	0	44	22	2	11	212	0	267	110	33.2	0	1	0	3	1	0	training set	1
83	Internal Medicine	48	1	33	1	1	1	0	0	0	0	0	0	0	0	0	0	0	48	8	6	12	48	1	64	132	42.2	0	0	0	3	1	0	training set	1
84	Internal Medicine	26	2	13	0	0	1	0	0	0	0	0	0	0	0	1	0	0	24	8	3	6	122	0	94	92	26.4	1	0	0	6	1	0	training set	0
85	Internal Medicine	65	1	10	0	0	0	1	0	0	0	0	0	0	0	0	1	0	66	11	6	16.5	100	0	393	135	38.8	0	0	0	1	0	0	training set	0
86	Internal Medicine	55	1	14	1	0	0	1	0	0	0	0	0	0	0	1	0	0	48	8	6	12	90	0	94	135	37.1	0	0	0	2	0	0	validation set	0
87	Internal Medicine	26	2	24	0	0	1	0	0	0	0	0	0	0	0	0	0	0	24	4	6	6	101	0	106	116	28.5	1	0	0	5	1	0	training set	0
88	Internal Medicine	28	2	19	0	1	1	0	0	0	0	0	0	0	0	0	0	0	52	13	4	13	163	0	158	106	32.2	0	0	0	3	1	0	training set	0
89	Internal Medicine	44	1	14	0	0	1	0	0	0	0	0	0	1	0	0	0	0	18	6	3	4.5	244	0	235	112	41.3	0	0	0	0	0	0	validation set	0
90	Internal Medicine	33	1	11	0	0	1	0	0	0	0	0	0	0	0	0	1	0	44	11	4	11	141	0	131	114	32.3	0	0	0	1	0	0	training set	0
91	Internal Medicine	49	1	18	0	1	1	0	0	0	0	0	0	0	0	0	1	1	18	6	3	4.5	244	0	252	118	40.3	0	0	0	2	0	0	training set	0
92	Internal Medicine	48	2	19	0	0	1	0	0	0	0	0	0	0	1	0	0	0	27	6	4.5	6.75	280	0	353	100	30.3	0	0	0	3	1	0	training set	0
93	Internal Medicine	51	2	14	0	1	1	0	0	0	0	0	0	0	0	0	1	0	80	10	8	20	150	0	189	111	22.2	1	0	0	6	1	0	training set	1
94	Surgery department	47	1	29	0	0	0	0	0	0	1	0	0	0	1	0	0	0	36	9	4	9	221	0	354	157	42.3	0	0	0	2	0	0	training set	0
95	Internal Medicine	53	2	12	0	0	1	0	0	0	0	0	0	0	0	0	0	0	40	10	4	10	145	0	368	132	41.9	0	0	0	2	0	0	validation set	0
96	Surgery department	58	1	18	0	0	1	0	0	0	0	0	0	0	0	1	1	0	20	5	4	5	122	0	127	134	41	0	0	0	2	0	0	validation set	0
97	Surgery department	66	1	19	1	0	0	0	0	1	0	0	0	0	0	0	0	0	48	16	3	12	267	0	211	120	30.1	0	0	0	4	1	0	training set	0
98	Internal Medicine	54	1	7	0	0	1	0	0	0	0	0	0	0	1	0	0	0	13.5	9	1.5	3.375	171	0	182	126	34.2	0	0	1	1	0	0	training set	0
99	Internal Medicine	64	1	4	0	0	1	0	0	0	0	0	0	0	0	0	0	0	20	2	10	5	50	1	179	94	23.6	1	0	0	4	1	0	training set	0
100	Internal Medicine	59	2	17	0	0	0	0	1	0	0	0	0	0	0	1	1	0	27	9	3	6.75	225	0	228	120	42.2	0	0	0	0	0	0	training set	0
101	Internal Medicine	34	2	20	1	0	1	0	0	0	0	0	0	0	0	0	0	0	63	7	9	15.75	178	0	178	101	31.9	1	0	0	2	0	0	training set	1
102	Internal Medicine	71	1	12	0	1	1	0	0	0	0	0	0	0	1	0	0	0	14	7	2	3.5	324	0	353	94	29.5	1	0	0	4	1	0	training set	0
103	Internal Medicine	61	2	25	0	0	0	1	0	0	0	0	0	0	0	0	0	0	42	14	3	10.5	54	0	57	89	37.1	0	0	0	0	0	0	training set	0
104	Internal Medicine	90	1	20	0	0	1	1	0	0	0	0	0	0	0	0	0	0	96	16	6	24	101	0	95	91	32	0	0	0	2	0	0	validation set	1
105	Internal Medicine	65	2	29	0	1	1	0	0	1	0	0	0	0	0	1	0	0	208	26	8	52	147	0	156	114	32.2	0	0	0	2	0	0	training set	1
106	Surgery department	56	1	28	1	0	1	0	0	0	0	0	0	0	0	0	0	0	78	13	6	19.5	108	0	164	180	7.3	1	0	1	4	1	0	training set	1
107	Internal Medicine	84	1	10	0	0	1	0	0	0	0	0	0	0	0	0	1	0	32	8	4	8	116	0	189	126	37.1	0	0	0	3	1	0	training set	0
108	Internal Medicine	59	1	21	0	0	1	0	0	0	0	0	0	0	1	1	0	0	36	9	4	9	160	0	184	122	41.1	0	0	0	0	0	0	training set	0
109	Surgery department	53	1	12	1	1	1	0	0	0	0	0	0	0	0	0	1	0	27	9	3	6.75	261	0	289	89	38.7	0	0	0	2	0	0	validation set	0
110	Internal Medicine	72	1	13	1	1	0	1	0	0	0	0	1	1	0	0	0	0	15	3	5	3.75	131	0	111	130	31.4	0	0	0	6	1	0	training set	0
111	Internal Medicine	44	1	8	0	1	1	0	0	0	0	0	0	0	0	1	0	0	12	4	3	3	182	0	173	143	37.7	0	0	0	2	0	0	validation set	0
112	Internal Medicine	52	1	14	0	0	1	0	0	0	0	0	0	0	0	0	0	0	21	14	1.5	5.25	240	0	227	135	40	0	0	0	3	1	0	training set	0
113	Internal Medicine	27	1	20	0	0	1	0	0	0	0	0	0	0	0	0	0	0	49.5	11	4.5	12.375	154	0	150	128	36.5	0	0	0	3	1	0	training set	0
114	Surgery department	62	1	13	1	1	1	0	0	0	0	0	0	0	1	0	0	0	30	10	3	7.5	50	1	296	102	35	0	0	0	3	1	0	validation set	0
115	Surgery department	48	2	28	1	0	0	0	1	0	0	0	0	0	0	0	0	1	30	10	3	7.5	183	0	277	108	38.5	0	0	0	2	0	0	training set	0
116	Internal Medicine	26	1	16	0	1	1	0	0	0	0	0	0	0	1	0	0	0	10.5	7	1.5	2.625	44	1	76	58	41.2	0	0	0	1	0	0	training set	0
117	Internal Medicine	65	1	14	0	0	1	0	0	0	0	0	0	0	0	0	0	0	27	9	3	6.75	237	0	237	109	38.2	0	0	0	1	0	0	training set	0
118	Surgery department	55	1	17	1	1	0	1	0	0	0	0	0	0	0	0	0	0	12	4	3	3	47	1	186	50	27.4	1	0	0	5	1	0	training set	0
119	Surgery department	26	2	20	1	0	1	0	0	0	0	0	0	0	0	0	1	0	3	2	1.5	0.75	46	1	218	137	26.1	1	0	0	3	1	0	training set	0
120	Surgery department	28	2	11	1	0	1	0	0	1	0	0	0	0	0	0	0	0	33	11	3	8.25	48	1	180	95	34	0	0	0	2	0	0	validation set	0
121	Internal Medicine	44	2	18	0	0	0	1	0	0	0	0	0	0	1	1	0	0	60	12	5	15	47	1	65	73	33.4	0	0	1	1	0	0	training set	0
122	Internal Medicine	33	1	50	1	1	1	0	0	0	0	0	0	0	0	0	0	1	80	10	8	20	154	0	148	107	37	0	0	0	0	0	0	training set	1
123	Surgery department	49	2	25	1	1	0	1	0	0	0	0	0	0	0	0	0	0	33	11	3	8.25	167	0	257	123	40	0	0	0	1	0	0	training set	0
124	Internal Medicine	48	2	11	0	0	0	0	1	1	0	0	0	0	0	1	0	1	42	7	6	10.5	195	0	217	121	38.1	0	0	0	1	0	0	training set	0
125	Surgery department	51	2	12	1	0	1	0	0	0	0	0	0	0	0	0	1	0	39	13	3	9.75	163	0	272	134	34.4	0	0	0	0	0	0	training set	0
126	Internal Medicine	47	1	33	0	0	1	0	0	0	0	0	0	0	0	0	0	0	24	8	3	6	42	1	279	87	29.6	1	0	0	6	1	0	training set	0
127	Surgery department	53	1	18	1	0	1	0	0	0	0	0	0	0	0	0	0	0	52	13	4	13	200	0	276	103	37	0	0	0	3	1	0	training set	0
128	Surgery department	58	1	22	1	0	1	0	0	0	0	0	0	0	0	1	0	0	20	5	4	5	205	0	429	120	37	0	0	0	2	0	0	training set	0
129	Internal Medicine	66	2	38	0	0	1	0	0	0	0	0	0	0	0	1	0	0	18	6	3	4.5	178	0	165	103	36.1	0	0	0	2	0	0	training set	0
130	Internal Medicine	54	1	23	0	0	1	0	0	0	0	0	0	0	1	0	0	0	72	18	4	18	105	0	108	110	39.8	0	0	0	2	0	0	training set	0
131	Internal Medicine	58	1	11	0	0	1	0	0	0	0	0	0	0	0	0	0	0	3	2	1.5	0.75	255	0	315	141	31.2	0	0	0	5	1	0	training set	0
132	Internal Medicine	66	1	11	0	0	1	0	0	0	0	0	0	1	0	0	0	0	36	6	6	9	250	0	195	140	36.5	0	0	1	4	1	0	training set	0
133	Surgery department	54	1	12	1	1	0	1	0	0	0	0	0	0	0	0	0	0	9	2	4.5	2.25	44	1	112	141	35	0	0	0	4	1	0	validation set	0
134	Internal Medicine	71	2	17	0	1	1	0	0	0	0	0	0	0	0	0	0	0	36	12	3	9	145	0	139	104	32.7	0	0	0	2	0	0	training set	0
135	Internal Medicine	45	2	31	1	0	0	1	0	0	0	0	0	0	0	1	0	0	36	12	3	9	255	0	225	113	34.7	0	0	0	1	0	0	training set	0
136	Internal Medicine	71	1	20	0	0	1	0	0	0	0	0	0	0	0	0	0	0	48	16	3	12	156	0	150	121	39.1	0	0	0	2	0	0	validation set	0
137	Internal Medicine	70	1	18	0	0	0	1	0	0	0	0	0	0	0	1	1	0	9	3	3	2.25	127	0	157	133	36.4	0	0	0	1	0	0	training set	0
138	Internal Medicine	85	2	10	0	0	1	0	0	0	0	0	0	0	0	0	0	1	32	8	4	8	206	0	156	75	33.9	0	0	0	3	1	0	training set	0
139	Surgery department	63	2	13	1	1	0	1	0	0	0	0	0	0	1	1	0	0	28	7	4	7	43	1	150	126	35.8	0	0	0	1	0	0	training set	0
140	Internal Medicine	44	1	15	0	0	1	0	0	0	0	0	0	0	0	0	0	0	42	14	3	10.5	48	1	65	73	28.8	1	0	0	6	1	0	validation set	0
141	Surgery department	52	1	18	1	0	1	0	0	0	0	0	0	0	0	0	0	0	42	14	3	10.5	101	0	103	93	36.5	0	0	0	3	1	0	training set	0
142	Surgery department	27	2	14	0	0	0	1	0	0	0	0	0	0	0	1	0	0	27	9	3	6.75	438	0	478	107	44.2	0	1	0	0	0	0	validation set	0
143	Internal Medicine	62	2	51	0	0	1	0	0	0	0	0	0	0	1	0	1	1	6	2	3	1.5	49	0	45	90	30.7	0	0	0	1	0	0	training set	0
144	Internal Medicine	48	2	61	0	0	1	0	0	0	0	0	0	0	0	0	0	0	69	23	3	17.25	21	0	33	74	43.6	0	0	0	1	0	0	validation set	0
145	Internal Medicine	26	1	39	0	0	1	0	0	0	0	0	0	0	0	0	1	1	24	8	3	6	167	0	185	98	37.8	0	0	0	0	0	0	training set	0
146	Internal Medicine	65	1	15	0	0	1	0	0	0	0	0	0	0	0	0	1	0	6	2	3	1.5	108	0	111	137	31.9	0	0	0	3	1	0	training set	0
147	Internal Medicine	55	2	10	0	1	1	0	0	0	0	0	0	0	0	0	0	0	21	7	3	5.25	398	0	365	113	29.9	1	0	0	3	1	0	validation set	0
148	Internal Medicine	44	1	19	0	0	1	0	0	0	0	0	0	0	0	0	0	0	60	15	4	15	135	0	143	170	36.2	0	0	0	3	1	0	training set	0
149	Internal Medicine	52	1	24	0	0	1	0	0	0	0	0	0	0	0	0	0	0	15	5	3	3.75	112	0	111	87	20.5	1	0	0	6	1	0	training set	0
150	Internal Medicine	27	1	12	0	0	0	0	0	0	1	0	0	0	0	1	0	0	15	5	3	3.75	130	0	154	113	37	0	0	0	3	1	0	training set	0
151	Surgery department	62	2	24	1	0	1	0	0	0	0	0	0	0	0	0	0	0	24	6	4	6	76	0	262	103	35.7	0	0	0	1	0	0	validation set	0
152	Internal Medicine	48	1	7	0	0	1	0	0	0	0	0	0	0	0	0	0	0	48	8	6	12	249	0	280	133	37.8	0	0	0	3	1	0	training set	0
153	Surgery department	26	1	22	1	0	1	0	0	0	0	0	0	0	0	0	0	1	24	6	4	6	164	0	261	102	30.2	0	0	0	2	0	0	training set	0
154	Internal Medicine	65	1	17	0	0	1	0	0	0	0	0	0	0	0	0	0	0	48	16	3	12	119	0	375	422	36.1	0	0	0	2	0	0	training set	0
155	Internal Medicine	55	2	77	0	0	0	1	0	0	0	0	0	0	1	1	1	0	60	15	4	15	46	1	316	108	32.3	0	0	0	1	0	0	training set	0
156	Internal Medicine	26	1	8	0	0	1	0	0	0	0	0	0	0	1	0	0	0	36	6	6	9	172	0	168	134	38.6	0	0	0	1	0	0	training set	0
157	Surgery department	28	1	20	1	0	1	0	0	0	0	0	0	0	1	0	0	1	48	12	4	12	243	0	559	88	33.9	0	0	0	3	1	0	validation set	1
158	Internal Medicine	44	2	15	1	0	1	0	0	0	0	0	0	0	0	0	1	0	60	15	4	15	270	0	228	101	31.1	0	0	0	0	0	0	training set	0
159	Internal Medicine	33	1	17	0	0	1	0	0	0	0	0	0	0	0	1	0	0	60	10	6	15	99	0	230	101	23.7	1	0	0	6	1	0	training set	0
160	Surgery department	49	1	14	1	0	1	0	0	0	0	0	0	0	0	0	0	0	36	8	4.5	9	117	0	202	97	26.6	1	0	0	5	1	0	training set	0
161	Internal Medicine	48	2	16	0	0	0	1	0	0	0	0	0	0	0	0	0	0	66	11	6	16.5	50	1	33	89	29	1	0	0	5	1	0	training set	0
162	Internal Medicine	51	1	15	0	1	0	1	0	1	0	0	0	0	0	0	1	0	28	7	4	7	43	1	45	73	27.7	1	0	0	5	1	0	training set	0
163	Internal Medicine	47	1	14	0	0	1	0	0	0	0	0	0	0	0	0	0	0	32	8	4	8	206	0	213	64	35.9	0	0	0	5	1	0	training set	0
164	Internal Medicine	44	1	12	0	0	1	0	0	0	0	0	0	0	0	1	0	1	32	8	4	8	104	0	90	83	25.8	1	0	0	5	1	0	training set	0
165	Internal Medicine	52	1	8	1	0	1	0	0	0	0	0	0	0	0	0	0	0	30	6	5	7.5	330	0	321	114	25.5	1	0	0	3	1	0	training set	0
166	Surgery department	27	1	15	0	0	0	0	1	0	0	0	0	0	0	0	0	1	45	15	3	11.25	155	0	219	109	29.1	1	0	0	4	1	0	training set	0
167	Internal Medicine	62	2	18	0	0	1	0	0	1	0	0	0	0	0	0	0	0	21	7	3	5.25	69	0	68	122	40.1	0	0	0	3	1	0	training set	0
168	Surgery department	48	1	21	1	0	1	0	0	0	0	0	0	0	0	0	0	0	33	11	3	8.25	69	0	187	119	32.7	0	0	0	1	0	0	validation set	0
169	Internal Medicine	26	1	15	0	0	1	0	0	0	0	0	0	0	0	0	0	0	45	10	4.5	11.25	184	0	154	90	32.1	0	0	0	3	1	0	training set	0
170	Internal Medicine	65	2	17	1	0	1	0	0	0	0	0	0	0	1	0	0	0	60	10	6	15	97	0	98	99	40.9	0	0	0	2	0	0	training set	1
171	Surgery department	55	1	2	0	0	0	0	0	0	1	0	0	0	0	1	0	0	8	4	2	2	108	0	82	141	33.7	0	1	0	3	1	0	validation set	0
172	Internal Medicine	26	2	19	0	0	0	0	1	0	0	0	0	0	0	0	1	0	52	13	4	13	199	0	212	115	32.2	0	0	0	3	1	0	validation set	0
173	Internal Medicine	28	2	19	0	0	1	0	0	0	0	0	0	0	0	0	0	0	30	5	6	7.5	134	0	142	123	30.6	0	0	0	3	1	0	validation set	0
174	Internal Medicine	44	1	27	0	0	1	0	0	0	0	0	0	0	0	1	0	0	56	14	4	14	464	0	390	99	34.5	0	0	0	2	0	0	validation set	0
175	Internal Medicine	33	1	15	1	1	0	1	0	0	0	0	0	0	1	1	0	0	18	6	3	4.5	131	0	263	83	31.1	0	0	0	1	0	0	validation set	0
176	Internal Medicine	49	1	18	0	0	1	0	0	0	0	0	0	0	0	0	1	0	60	15	4	15	242	0	206	109	31.9	0	0	0	3	1	0	training set	0
177	Internal Medicine	48	2	41	0	0	1	0	0	0	0	1	0	0	0	1	1	0	90	15	6	22.5	23	0	170	48	46.3	0	0	0	2	0	0	training set	0
178	Internal Medicine	51	1	20	0	1	1	0	0	0	0	0	0	0	0	0	1	0	28	7	4	7	170	0	252	108	34.4	0	0	0	3	1	0	validation set	0
179	Internal Medicine	47	2	14	0	0	0	0	0	0	0	0	1	0	0	1	1	0	18	3	6	4.5	145	0	137	121	39.5	0	0	0	1	0	0	training set	0
180	Internal Medicine	53	1	16	0	0	1	1	0	0	0	0	0	0	0	0	0	0	56	14	4	14	173	0	170	132	36.1	0	0	0	2	0	0	validation set	0
181	Internal Medicine	58	1	11	0	0	1	0	0	0	0	0	0	0	0	0	0	0	36	9	4	9	32	0	26	81	31	0	0	0	1	0	0	training set	0
182	Surgery department	66	2	19	0	1	1	0	0	0	0	0	0	0	0	0	0	0	31.5	7	4.5	7.875	219	0	191	73	29.3	1	0	0	4	1	0	training set	0
183	Internal Medicine	54	1	15	0	0	1	0	0	0	0	0	0	0	0	0	0	0	24	6	4	6	268	0	223	147	30.9	0	0	0	0	0	0	training set	0
184	Internal Medicine	47	1	19	0	0	0	1	0	0	0	0	0	0	0	0	0	0	72	18	4	18	36	1	64	79	25.6	1	0	0	4	1	0	training set	0
185	Internal Medicine	53	1	13	0	0	1	0	0	0	0	0	0	0	1	0	0	0	56	14	4	14	275	0	261	98	29	1	0	0	4	1	0	training set	0
186	Internal Medicine	58	1	42	0	0	1	1	0	0	0	0	0	0	0	0	0	0	10.5	3	3.5	2.625	134	0	260	85	37.9	0	0	0	1	0	0	validation set	0
187	Internal Medicine	66	2	26	0	0	1	0	0	0	0	0	0	0	0	0	0	0	30	5	6	7.5	84	0	96	103	33.7	0	0	0	2	0	0	training set	0
188	Internal Medicine	54	2	11	0	0	1	0	0	0	0	0	0	0	0	0	0	0	54	12	4.5	13.5	103	0	128	69	37.6	0	0	1	4	1	0	training set	0
189	Internal Medicine	58	2	29	0	1	1	0	0	0	0	0	0	0	1	0	0	0	36	12	3	9	94	0	77	60	28.5	1	0	0	4	1	1	training set	0
190	Surgery department	56	2	25	1	0	0	1	0	0	0	0	0	0	0	1	0	0	24	8	3	6	75	0	619	124	26	1	0	0	4	1	0	training set	0
191	Internal Medicine	44	1	5	0	0	1	0	0	0	0	0	0	0	0	0	0	0	40	5	8	10	121	0	115	99	35.8	0	0	1	3	1	0	training set	1
192	Internal Medicine	52	2	30	0	0	1	0	0	0	0	0	0	0	1	0	0	0	52	13	4	13	244	0	237	101	37.8	0	0	0	0	0	0	training set	0
193	Internal Medicine	27	1	2	0	0	0	0	1	0	0	0	0	0	0	0	0	0	13.5	3	4.5	3.375	37	1	76	107	38.2	0	0	1	1	0	0	training set	0
194	Internal Medicine	62	1	10	1	0	1	0	0	0	0	0	0	0	0	0	0	0	22	11	2	5.5	109	0	91	91	37.6	0	0	1	2	0	0	training set	0
195	Internal Medicine	48	2	10	0	0	1	0	0	0	0	0	0	0	0	1	1	0	24	8	3	6	203	0	200	134	31.4	0	0	0	2	0	0	training set	0
196	Internal Medicine	26	1	30	1	0	1	0	0	0	0	0	0	1	0	0	0	1	52	13	4	13	170	0	389	103	30.4	0	0	0	3	1	0	validation set	1
197	Internal Medicine	65	2	29	1	0	1	0	0	0	0	0	0	0	0	0	0	0	76	19	4	19	344	0	509	117	35.9	0	0	0	2	0	0	validation set	0
198	Internal Medicine	55	1	23	0	0	1	0	0	0	0	0	0	0	0	0	0	0	60	15	4	15	240	0	330	114	27.1	1	0	0	3	1	0	training set	0
199	Internal Medicine	26	1	17	0	0	0	1	0	0	0	0	0	0	1	0	0	0	28	7	4	7	219	0	500	162	41.6	0	0	0	0	0	0	validation set	0
200	Internal Medicine	28	1	15	0	0	1	0	0	0	0	0	0	0	0	0	0	0	48	8	6	12	284	0	231	134	27.9	1	1	0	4	1	0	validation set	1
201	Internal Medicine	44	1	19	0	1	1	0	0	0	0	0	0	0	0	0	1	0	64	16	4	16	242	0	262	59	34	0	0	0	5	1	0	validation set	0
202	Internal Medicine	33	2	18	0	0	0	0	0	0	0	0	1	0	0	0	1	0	76	19	4	19	119	0	187	106	46.2	0	0	0	2	0	0	training set	0
203	Internal Medicine	49	1	14	1	1	0	0	0	1	0	0	0	0	0	1	0	0	40	10	4	10	130	0	258	47	29.5	1	0	0	6	1	0	validation set	0
204	Internal Medicine	48	1	13	0	0	0	1	0	0	0	0	0	0	0	0	0	0	78	13	6	19.5	43	1	63	29	38.2	0	1	1	1	0	0	training set	0
205	Surgery department	51	1	39	1	0	0	0	1	0	0	0	0	0	0	1	0	0	24	6	4	6	165	0	444	127	42.2	0	0	0	2	0	0	validation set	0
206	Surgery department	47	2	43	1	1	1	0	0	0	0	0	0	0	0	0	0	0	144	18	8	36	94	0	417	119	30.8	0	0	0	1	0	0	training set	1
207	Internal Medicine	53	1	19	0	0	1	0	0	0	0	0	0	0	0	0	0	0	60	10	6	15	224	0	190	104	31.5	0	0	0	1	0	0	training set	0
208	Internal Medicine	58	2	21	0	0	1	0	0	0	0	0	0	0	0	0	0	0	60	15	4	15	701	0	625	112	32.8	0	0	0	2	0	0	training set	0
209	Internal Medicine	66	1	20	0	0	1	0	0	0	0	0	0	0	0	0	0	0	28	7	4	7	85	0	131	95	25.5	1	0	0	6	1	0	training set	0
210	Internal Medicine	54	1	12	0	0	1	0	0	0	0	0	0	0	0	0	0	0	28	7	4	7	180	0	146	84	26.6	1	0	0	6	1	0	validation set	0
211	Surgery department	48	1	22	1	0	0	1	0	1	0	0	0	0	1	1	0	0	60	10	6	15	194	0	226	158	34.6	0	0	0	1	0	0	validation set	1
212	Internal Medicine	44	1	15	0	1	1	0	0	0	0	0	0	0	0	0	0	0	36	9	4	9	36	1	163	77	24.4	1	0	0	6	1	0	training set	1
213	Surgery department	52	1	18	1	1	0	1	0	0	0	0	0	0	1	0	0	1	84	14	6	21	217	0	318	107	30.4	0	0	0	2	0	0	training set	1
214	Internal Medicine	27	1	13	0	0	1	0	0	0	0	0	0	0	0	0	1	0	28	7	4	7	180	0	201	70	39.5	0	0	0	6	1	0	training set	0
215	Internal Medicine	62	1	11	0	1	1	0	0	0	0	0	0	0	0	0	0	0	16	4	4	4	33	1	142	136	37.4	0	0	0	2	0	0	validation set	0
216	Internal Medicine	48	2	23	1	0	1	0	0	0	0	0	0	1	0	0	0	0	24	6	4	6	28	0	54	69	35	0	0	0	1	0	0	training set	0
217	Internal Medicine	26	1	14	0	0	1	0	0	0	0	0	0	0	1	0	0	0	40	10	4	10	110	0	149	97	32.8	0	0	0	6	1	0	validation set	0
218	Internal Medicine	65	1	13	0	0	1	0	0	0	0	0	0	0	0	0	0	0	40	10	4	10	126	0	228	136	33.1	0	0	0	2	0	0	validation set	0
219	Internal Medicine	55	1	16	0	1	0	0	0	0	0	0	1	0	0	0	0	0	28	7	4	7	199	0	155	87	28.5	1	0	0	6	1	0	validation set	1
220	Internal Medicine	26	1	18	0	0	1	0	0	0	0	0	0	0	1	0	0	1	24	6	4	6	231	0	289	122	27	1	0	0	6	1	0	validation set	0
221	Internal Medicine	28	1	16	0	0	1	0	0	0	0	0	0	0	0	0	0	0	44	11	4	11	31	0	257	95	39.9	0	0	0	6	1	0	training set	0
222	Internal Medicine	44	2	16	0	0	1	0	0	0	0	0	0	0	0	0	0	0	48	12	4	12	154	0	168	84	38.8	0	0	0	2	0	0	training set	0
223	Internal Medicine	33	1	13	0	0	0	0	0	1	0	0	0	0	0	0	0	0	32	8	4	8	131	0	264	112	29.2	1	0	0	6	1	0	training set	0
224	Internal Medicine	49	1	25	0	0	1	1	0	0	0	0	0	0	0	0	0	0	76	19	4	19	174	0	157	149	36.4	0	0	0	2	0	0	training set	0
225	Internal Medicine	48	2	26	0	0	1	0	0	0	0	0	0	0	0	0	0	0	63	21	3	15.75	36	1	119	81	32.7	0	0	0	1	0	0	validation set	0
226	Internal Medicine	51	1	17	0	0	1	0	0	0	0	0	0	0	0	1	0	0	36	9	4	9	152	0	328	98	35	0	0	1	2	0	0	validation set	0
227	Internal Medicine	47	1	26	0	0	1	0	0	0	0	0	0	0	0	0	0	0	68	17	4	17	341	0	265	76	23.1	1	0	0	6	1	0	training set	1
228	Internal Medicine	53	1	27	0	0	1	0	0	0	0	0	0	0	1	0	0	0	60	15	4	15	208	0	254	111	32.5	0	0	0	6	1	0	training set	0
229	Internal Medicine	58	1	16	0	1	1	0	0	0	0	0	1	0	0	0	0	0	72	9	8	18	437	0	378	113	25.5	1	0	0	6	1	0	validation set	1
230	Surgery department	66	1	16	1	0	0	0	1	0	0	0	0	0	0	0	0	0	36	9	4	9	150	0	238	137	39.8	0	0	0	1	0	0	validation set	0
231	Internal Medicine	54	2	7	0	0	1	0	0	0	0	0	0	0	0	1	1	0	32	8	4	8	190	0	168	132	25.1	1	0	0	3	1	0	training set	1
232	Internal Medicine	67	1	23	0	0	1	0	0	0	0	0	0	0	0	0	0	0	36	12	3	9	21	0	28	107	43.6	0	0	0	0	0	0	training set	0
233	Surgery department	80	1	24	1	0	0	1	0	1	0	0	0	0	0	0	0	0	72	24	3	18	40	0	57	89	34.2	0	1	0	1	0	0	validation set	1
234	Internal Medicine	54	2	9	0	0	1	0	0	0	0	0	0	0	0	0	0	0	36	9	4	9	366	0	341	99	33	0	0	0	0	0	0	training set	0
235	Internal Medicine	69	1	18	0	0	0	1	0	0	0	0	0	0	0	0	1	0	30	10	3	7.5	32	1	239	82	31	0	0	0	2	0	0	training set	0
236	Surgery department	71	2	29	1	0	0	0	1	0	0	0	0	0	0	0	0	0	39	13	3	9.75	333	0	274	125	35.7	0	0	0	2	0	0	validation set	0
237	Surgery department	83	1	8	0	0	1	0	0	0	0	0	1	0	0	0	0	0	36	9	4	9	93	0	115	148	44.4	0	0	0	2	0	0	training set	0
238	Surgery department	84	1	21	1	0	1	0	0	0	0	0	0	0	0	0	1	0	48	16	3	12	206	0	271	78	30.3	0	0	0	2	0	0	training set	0
239	Internal Medicine	41	1	22	0	0	1	0	0	0	0	0	0	0	1	0	0	0	52	13	4	13	33	1	104	269	35.5	0	0	0	2	0	0	training set	0
240	Internal Medicine	44	1	7	0	1	0	0	0	0	0	0	1	0	0	0	0	0	28	7	4	7	171	0	196	123	42.8	0	0	0	2	0	0	training set	0
241	Internal Medicine	52	2	10	0	0	1	0	0	0	0	0	0	0	0	0	1	0	40	12	3.33333	10	13	0	58	40	34.3	0	0	0	0	0	0	training set	0
242	Internal Medicine	27	2	17	0	0	1	0	0	0	0	0	0	0	0	0	0	0	32	8	4	8	47	0	110	62	38.2	0	0	0	1	0	0	validation set	0
243	Internal Medicine	62	1	25	0	0	1	0	0	0	0	0	0	0	0	1	0	0	52	13	4	13	23	0	67	38	28.2	1	0	0	4	1	0	training set	0
244	Surgery department	48	1	5	0	1	0	1	0	0	0	0	0	0	0	0	0	0	18	6	3	4.5	262	0	237	148	46.2	0	1	0	1	0	0	validation set	0
245	Surgery department	26	2	20	0	0	0	1	0	0	0	0	0	0	0	1	0	0	48	12	4	12	244	0	189	91	34.7	0	0	0	2	0	0	training set	0
246	Surgery department	65	1	19	1	0	1	0	0	0	0	0	0	0	0	0	0	0	20	5	4	5	224	0	274	134	42.8	0	0	0	2	0	0	training set	0
247	Surgery department	55	1	17	0	0	0	1	0	0	0	0	0	0	1	0	0	0	30	10	3	7.5	110	0	137	124	38.3	0	1	0	0	0	0	training set	0
248	Internal Medicine	26	1	18	0	0	0	1	0	0	0	0	0	0	0	1	0	0	32	8	4	8	110	0	110	72	27.7	1	0	0	4	1	0	training set	0
249	Surgery department	28	2	20	0	0	0	1	0	0	0	0	0	0	0	0	0	0	36	12	3	9	175	0	363	121	40.3	0	0	0	1	0	0	validation set	0
250	Surgery department	44	2	16	0	1	1	0	0	0	0	0	0	0	0	0	0	1	36	12	3	9	73	0	477	103	33.3	0	0	0	1	0	0	training set	0
251	Internal Medicine	33	2	34	0	1	1	0	0	0	0	0	0	0	0	0	0	0	44	11	4	11	47	0	47	82	30.6	0	0	0	1	0	0	training set	0
252	Surgery department	49	2	16	0	0	0	1	0	0	0	0	0	0	0	1	0	1	52	13	4	13	419	0	402	176	41.7	0	0	0	1	0	0	training set	0
253	Internal Medicine	48	1	27	0	0	1	0	0	0	0	0	0	0	1	0	0	0	66	22	3	16.5	151	0	143	110	34.2	0	0	0	2	0	0	training set	0
254	Internal Medicine	51	1	29	0	0	1	0	0	0	0	0	0	0	0	1	0	0	66	22	3	16.5	35	0	31	74	38.9	0	0	0	0	0	0	training set	0
255	Internal Medicine	47	1	54	0	0	1	0	0	0	0	0	0	0	0	0	0	0	64	16	4	16	30	0	41	66	31.7	0	0	0	0	0	0	training set	0
256	Internal Medicine	53	1	20	0	0	1	0	0	0	0	0	0	0	0	0	0	0	36	9	4	9	214	0	208	86	32.1	0	0	0	2	0	0	training set	0
257	Surgery department	58	2	11	1	0	0	1	1	0	0	0	0	0	1	0	0	0	28	7	4	7	100	0	120	85	31.7	0	0	0	0	0	0	training set	0
258	Internal Medicine	66	2	12	0	0	1	0	0	1	0	0	0	0	0	1	0	1	40	10	4	10	187	0	184	112	40.3	0	0	0	1	0	0	training set	0
259	Internal Medicine	54	1	31	1	0	0	0	0	1	0	0	0	0	0	0	0	0	24	6	4	6	684	0	613	89	37.5	0	0	0	2	0	0	training set	0
260	Surgery department	27	1	25	1	0	1	0	0	0	0	0	0	0	0	0	0	0	126	21	6	31.5	168	0	137	141	34.4	0	0	0	3	1	0	training set	0
261	Surgery department	62	1	5	0	0	0	1	0	0	0	0	0	0	0	0	0	0	20	5	4	5	170	0	189	118	33.3	0	0	0	1	0	0	training set	0
262	Internal Medicine	48	1	59	0	1	1	0	0	0	0	0	0	0	0	0	0	0	51	17	3	12.75	169	0	168	94	31.5	0	0	0	1	0	0	training set	0
263	Internal Medicine	26	1	20	0	0	0	1	0	0	0	0	0	0	0	0	0	0	42	14	3	10.5	135	0	185	114	28.9	1	0	0	6	1	0	validation set	0
264	Internal Medicine	65	1	20	0	0	1	0	0	0	0	0	0	0	0	0	0	0	48	16	3	12	192	0	151	116	31.7	0	0	0	2	0	0	training set	0
265	Surgery department	55	1	14	0	0	0	1	0	0	0	0	0	0	0	1	0	0	32	8	4	8	70	0	80	90	30.8	0	0	0	1	0	0	training set	0
266	Internal Medicine	26	2	20	0	0	1	0	0	0	0	0	0	0	0	0	0	0	27	9	3	6.75	279	0	277	76	30.4	0	0	0	2	0	0	validation set	0
267	Internal Medicine	28	1	18	0	0	1	0	0	0	0	0	0	0	0	0	1	0	39	13	3	9.75	48	0	425	84	35.1	0	1	0	0	0	0	validation set	1
268	Surgery department	44	1	21	1	1	0	1	0	0	0	0	0	0	0	0	0	0	36	12	3	9	114	0	212	142	32.6	0	1	0	3	1	0	training set	1
269	Surgery department	33	2	20	1	0	1	0	0	0	0	0	0	0	0	1	0	0	32	16	2	8	242	0	186	123	26.7	1	0	0	3	1	0	training set	1
270	Internal Medicine	49	2	23	1	1	0	0	0	0	0	0	1	0	0	0	1	0	32	8	4	8	119	0	128	81	32.4	0	0	0	1	0	0	training set	0
271	Surgery department	48	2	6	0	0	0	1	0	0	0	0	0	0	0	0	0	0	28	7	4	7	59	0	139	85	44.3	0	0	0	2	0	0	validation set	0
272	Internal Medicine	51	1	15	0	0	0	0	0	1	0	0	0	0	0	0	0	0	49.5	11	4.5	12.375	95	0	136	76	27	1	0	1	6	1	0	training set	0
273	Internal Medicine	47	1	22	0	0	1	0	0	0	0	0	0	0	0	0	0	0	45	15	3	11.25	152	0	233	113	40.1	0	0	0	2	0	0	training set	0
274	Surgery department	53	2	19	1	0	0	0	1	0	0	0	0	0	0	1	1	0	42	14	3	10.5	289	0	443	124	38.8	0	0	0	2	0	0	training set	0
275	Internal Medicine	58	1	17	0	0	0	0	0	1	0	0	0	0	0	0	1	1	36	12	3	9	162	0	168	121	40.4	0	0	0	2	0	0	validation set	0
276	Internal Medicine	66	1	16	0	0	1	0	0	0	0	0	0	0	0	0	0	0	36	12	3	9	120	0	193	118	30.6	0	0	0	2	0	0	training set	0
277	Internal Medicine	44	1	17	0	0	1	0	0	1	0	0	0	0	0	0	0	0	42	14	3	10.5	217	0	237	105	33.5	0	0	0	2	0	0	validation set	0
278	Internal Medicine	52	1	22	0	0	1	0	0	0	0	0	0	0	0	0	0	0	57	19	3	14.25	42	1	63	88	44.8	0	0	0	2	0	0	validation set	0
279	Internal Medicine	27	1	27	0	0	1	1	0	0	0	0	0	0	0	0	0	0	69	23	3	17.25	57	0	46	38	22.2	1	0	0	6	1	0	validation set	1
280	Internal Medicine	62	1	11	0	0	1	0	1	0	0	0	0	1	1	1	0	0	14	7	2	3.5	87	0	335	124	27.2	1	0	0	2	0	0	training set	0
281	Internal Medicine	48	1	20	0	0	1	0	0	0	0	0	0	0	0	1	0	0	33	11	3	8.25	119	0	154	94	24.4	1	0	0	6	1	0	training set	0
282	Internal Medicine	26	1	19	0	0	1	0	0	0	0	0	0	0	0	0	0	0	45	15	3	11.25	276	0	283	107	29	1	0	0	2	0	0	training set	0
283	Internal Medicine	65	2	30	0	0	1	0	0	0	0	0	0	0	0	0	0	0	69	23	3	17.25	108	0	115	113	33.9	0	0	0	2	0	0	training set	0
284	Internal Medicine	55	1	27	0	0	1	0	0	0	0	0	0	0	0	0	0	0	69	23	3	17.25	135	0	131	115	30.3	0	0	0	3	1	0	training set	0
285	Internal Medicine	26	1	12	0	0	1	0	0	0	0	0	0	0	1	0	0	0	36	9	4	9	153	0	174	152	39.9	0	0	0	2	0	0	validation set	0
286	Internal Medicine	28	1	19	0	0	1	0	0	0	0	0	0	0	0	0	0	0	60	15	4	15	178	0	172	110	28.2	1	0	0	6	1	0	validation set	0
287	Internal Medicine	44	1	21	0	0	1	0	0	0	0	0	0	0	0	0	0	0	80	20	4	20	94	0	101	110	34	0	0	0	2	0	0	training set	0
288	Internal Medicine	33	2	9	0	0	1	0	0	0	0	0	0	0	0	0	0	0	32	8	4	8	181	0	156	130	41.5	0	0	0	2	0	0	training set	0
289	Internal Medicine	49	1	19	0	0	1	0	0	0	0	0	0	0	1	0	0	0	36	12	3	9	59	0	84	128	38.5	0	0	0	2	0	0	training set	0
290	Internal Medicine	48	1	20	0	0	1	0	0	0	0	0	0	0	0	0	0	0	64	16	4	16	33	1	43	99	37.8	0	0	1	6	1	0	training set	0
291	Internal Medicine	44	1	13	0	1	1	0	0	0	0	0	0	0	0	0	0	0	40	10	4	10	163	0	201	121	29.3	1	0	0	6	1	0	training set	0
292	Internal Medicine	52	1	22	0	0	1	0	0	0	0	0	0	0	0	0	0	0	60	15	4	15	88	0	224	139	36.7	0	0	0	2	0	0	training set	0
293	Internal Medicine	27	1	29	0	0	1	0	0	0	0	0	0	0	0	1	0	0	72	18	4	18	143	0	161	101	36.9	0	0	0	6	1	0	validation set	0
294	Internal Medicine	62	1	22	0	0	1	0	0	0	0	0	0	0	0	1	0	0	68	17	4	17	153	0	148	130	33.2	0	0	0	2	0	0	validation set	0
295	Internal Medicine	48	1	20	0	0	1	0	0	0	0	0	0	0	1	0	0	0	80	20	4	20	87	0	270	86	37	0	0	0	2	0	0	training set	0
296	Internal Medicine	26	2	20	0	0	1	0	0	0	0	0	0	0	0	0	0	0	60	15	4	15	105	0	111	67	24.1	1	0	0	6	1	0	validation set	0
297	Internal Medicine	65	1	20	0	0	1	0	0	0	0	0	0	0	1	0	0	0	49.5	11	4.5	12.375	126	0	135	152	31.3	0	0	0	2	0	0	training set	0
298	Internal Medicine	55	2	20	0	0	1	0	0	0	0	0	0	0	1	0	1	0	26	13	2	6.5	50	1	135	98	32.8	0	0	0	2	0	0	validation set	0
299	Internal Medicine	26	1	21	0	0	1	0	0	0	0	0	1	0	0	1	0	0	45	15	3	11.25	92	0	177	154	40	0	0	0	2	0	0	training set	0
300	Internal Medicine	28	2	19	0	0	1	0	0	0	0	0	0	0	0	0	0	0	48	12	4	12	145	0	198	109	32.8	0	0	0	2	0	0	training set	0
301	Surgery department	44	1	81	0	0	0	1	0	0	0	0	0	0	0	0	0	0	16	4	4	4	43	1	167	80	32.9	0	0	0	5	1	0	validation set	0
302	Internal Medicine	33	2	6	0	0	1	0	0	0	0	0	0	1	0	0	0	0	9	2	4.5	2.25	161	0	182	83	38.1	0	0	0	2	0	0	training set	0
303	Internal Medicine	49	2	17	0	1	1	0	0	0	0	0	0	0	1	0	0	0	44	11	4	11	168	0	168	100	34.3	0	0	0	2	0	0	training set	0
304	Surgery department	48	1	14	1	1	0	1	0	0	0	0	0	0	1	1	0	0	36	9	4	9	150	0	238	137	39.8	0	0	0	1	0	0	validation set	0
305	Internal Medicine	51	1	20	0	0	1	0	0	0	0	0	0	0	0	0	0	0	30	10	3	7.5	258	0	209	86	28.2	1	0	0	6	1	0	training set	0
306	Surgery department	47	1	26	1	0	1	0	0	0	0	0	0	0	0	0	0	0	48	8	6	12	148	0	292	164	32.5	0	0	0	3	1	0	validation set	0
307	Surgery department	53	2	21	0	0	0	1	0	0	0	0	0	0	0	0	0	0	60	15	4	15	186	0	217	134	33.1	0	0	0	2	0	0	validation set	0
308	Surgery department	58	1	11	1	0	1	0	0	0	0	0	0	0	0	0	0	0	48	8	6	12	239	0	335	148	42.8	0	0	0	1	0	0	training set	0
309	Surgery department	66	1	27	1	0	1	0	0	0	0	0	0	0	0	0	0	1	8	4	2	2	187	0	143	156	38.4	0	0	0	2	0	0	validation set	0
310	Internal Medicine	54	1	29	0	0	0	0	0	0	0	0	1	0	0	0	0	0	22	11	2	5.5	156	0	167	150	39.1	0	0	0	2	0	0	training set	0
311	Internal Medicine	63	1	18	0	0	0	1	0	0	0	0	0	0	0	0	1	0	14	7	2	3.5	32	1	32	85	36	0	0	0	4	1	0	training set	0
312	Internal Medicine	87	2	15	0	0	1	0	0	0	0	0	0	0	1	0	0	0	6	3	2	1.5	47	1	75	136	34.9	0	0	0	3	1	0	training set	0
313	Surgery department	30	2	30	0	0	0	0	0	0	0	1	0	0	0	1	0	0	9	3	3	2.25	150	0	168	134	36.7	0	0	0	0	0	0	training set	0
314	Surgery department	98	2	20	1	0	0	0	1	0	0	0	0	0	0	0	0	0	30	10	3	7.5	307	0	362	115	31.5	0	0	0	1	0	0	validation set	0
315	Surgery department	69	2	4	1	0	0	0	1	0	0	0	0	0	1	0	0	0	3	2	1.5	0.75	270	0	265	126	38.1	0	0	0	0	0	0	validation set	0
316	Internal Medicine	46	1	21	0	0	1	0	0	0	0	0	0	0	0	0	0	0	10	5	2	2.5	135	0	103	147	43.5	0	0	0	0	0	0	training set	0
317	Surgery department	30	2	4	0	0	0	0	0	0	0	1	0	0	0	0	1	0	9	3	3	2.25	108	0	141	122	31.8	0	0	0	0	0	0	training set	0
318	Internal Medicine	65	2	10	1	0	1	1	0	0	0	0	0	0	0	0	0	0	16	8	2	4	200	0	214	113	36.7	0	0	0	2	0	0	training set	0
319	Internal Medicine	70	2	20	0	0	0	0	0	1	0	0	0	0	1	0	1	0	38	19	2	9.5	49	1	84	260	37.3	0	0	0	3	1	0	training set	0
320	Surgery department	24	2	3	0	0	0	0	0	0	0	1	0	0	0	0	0	0	9	24	0.375	2.25	188	0	238	122	37.3	0	0	0	2	0	0	training set	0
321	Internal Medicine	62	1	12	0	0	0	0	0	0	1	0	0	0	0	0	0	0	24	12	2	6	271	0	204	144	41.8	0	0	0	0	0	0	validation set	0
322	Internal Medicine	84	1	12	0	0	1	0	0	0	0	0	0	0	0	0	0	0	10	5	2	2.5	69	0	58	114	40.1	0	0	0	2	0	0	training set	0
323	Surgery department	27	2	25	1	0	0	0	0	0	0	1	0	0	1	1	1	0	31.5	7	4.5	7.875	106	0	227	97	32.5	0	0	0	0	0	0	validation set	0
324	Surgery department	37	2	15	1	0	0	0	0	0	0	1	0	0	0	0	0	0	18	4	4.5	4.5	111	0	164	130	30.4	0	0	0	2	0	0	training set	0
325	Surgery department	37	2	4	1	0	1	1	0	0	0	0	0	0	0	0	0	0	8	4	2	2	188	0	198	131	32.5	0	0	0	0	0	0	validation set	0
326	Surgery department	84	2	18	1	0	0	0	0	1	0	0	0	0	1	1	0	0	36	12	3	9	132	0	218	88	34.7	0	0	0	1	0	0	training set	0
327	Surgery department	34	2	6	1	0	0	0	0	0	0	1	0	0	0	0	0	0	6	4	1.5	1.5	179	0	215	107	26.1	1	0	0	5	1	0	training set	0
328	Internal Medicine	64	1	21	0	1	0	1	0	0	0	0	0	0	1	1	0	0	28	7	4	7	343	0	310	99	36.5	0	0	0	1	0	0	validation set	0
329	Surgery department	30	2	7	1	0	0	0	0	0	0	1	0	0	0	0	0	0	12	4	3	3	159	0	159	109	37.6	0	0	0	2	0	0	training set	0
330	Surgery department	48	1	20	1	0	1	0	0	0	0	0	0	0	1	1	0	0	6	3	2	1.5	235	0	251	82	35.4	0	0	1	2	0	0	training set	0
331	Surgery department	33	2	5	0	0	0	0	0	0	0	1	0	0	0	0	0	0	4.5	3	1.5	1.125	235	0	222	130	35.5	0	0	0	1	0	0	validation set	0
332	Internal Medicine	63	1	15	0	0	0	0	0	0	0	0	1	0	0	0	0	0	24	12	2	6	143	0	181	119	41.7	0	1	0	1	0	0	validation set	0
333	Internal Medicine	63	1	14	0	1	0	0	0	0	0	0	1	0	1	0	0	0	39	13	3	9.75	186	0	192	100	27.6	1	1	0	4	1	0	training set	1
334	Internal Medicine	47	2	31	1	0	1	0	0	0	0	0	0	0	0	0	0	0	30	15	2	7.5	338	0	399	68	38.2	0	0	0	2	0	0	training set	0
335	Surgery department	30	2	9	1	0	0	0	0	0	0	1	0	0	0	0	0	0	9	3	3	2.25	122	0	136	110	34.5	0	0	0	1	0	0	validation set	0
336	Surgery department	37	2	4	0	0	1	0	0	0	0	0	0	0	0	1	0	0	10	4	2.5	2.5	237	0	276	75	32.9	0	0	0	0	0	0	validation set	0
337	Surgery department	46	2	4	0	0	0	0	0	0	0	1	0	0	0	0	0	0	9	3	3	2.25	133	0	128	131	40.8	0	0	0	0	0	0	training set	0
338	Internal Medicine	35	1	31	0	0	0	0	0	0	1	0	0	0	0	0	0	0	39	13	3	9.75	74	0	86	135	33	0	1	0	2	0	0	validation set	0
339	Surgery department	44	1	21	1	1	1	0	0	1	0	0	0	0	0	0	0	0	16	8	2	4	42	1	142	154	37.2	0	0	0	2	0	0	training set	0
340	Surgery department	70	1	10	1	0	0	0	1	0	0	0	0	0	0	0	0	0	6	2	3	1.5	83	0	175	127	38.3	0	0	0	1	0	0	validation set	0
341	Internal Medicine	56	2	8	0	0	0	1	0	0	0	0	0	0	0	1	0	0	14	7	2	3.5	128	0	182	102	34.8	0	0	0	1	0	0	training set	0
342	Surgery department	64	2	24	0	0	1	0	0	1	0	0	0	0	0	0	0	0	30	15	2	7.5	237	0	376	130	39.7	0	0	0	3	1	0	validation set	0
343	Surgery department	62	1	14	0	0	1	0	0	0	0	0	0	0	0	0	0	0	16	8	2	4	219	0	243	149	36.5	0	0	0	3	1	0	validation set	0
344	Internal Medicine	29	1	9	0	0	0	1	0	0	0	0	0	0	1	1	0	0	20	10	2	5	142	0	153	76	25.6	1	0	1	4	1	0	training set	0
345	Surgery department	38	2	15	0	0	0	0	0	0	0	1	0	0	0	1	1	0	9	2	4.5	2.25	48	1	94	97	27.6	1	0	0	0	0	0	training set	0
346	Internal Medicine	44	1	13	0	1	0	1	0	0	0	0	0	0	0	0	0	1	54	12	4.5	13.5	43	1	16	76	27.8	1	1	0	5	1	0	validation set	1
347	Internal Medicine	40	1	25	0	0	0	0	0	0	0	0	1	0	1	0	0	0	40	20	2	10	51	0	80	121	40.1	0	1	1	1	0	0	training set	0
348	Internal Medicine	73	1	25	0	0	1	0	0	0	0	0	0	0	1	0	0	0	28	14	2	7	12	1	87	114	24.7	1	0	1	5	1	0	validation set	0
349	Surgery department	40	2	37	1	0	0	0	1	0	0	0	0	0	0	0	0	0	36	9	4	9	80	0	418	100	37.6	0	0	0	0	0	0	training set	0
350	Surgery department	53	1	37	1	0	0	1	0	0	0	0	0	0	0	0	1	0	15	3	5	3.75	123	0	176	99	34.3	0	0	0	1	0	0	training set	0
351	Internal Medicine	46	2	26	0	0	0	0	0	1	0	0	0	0	0	0	0	0	30	10	3	7.5	112	0	90	100	23.6	1	1	0	1	0	0	training set	1
352	Surgery department	33	2	4	1	0	0	0	0	0	0	1	0	0	1	0	0	0	16.5	5	3.3	4.125	76	0	238	118	29	1	0	0	5	1	0	validation set	0
353	Internal Medicine	52	2	13	0	0	0	0	0	1	0	0	0	0	0	1	0	1	44	11	4	11	28	1	122	215	37.9	0	0	0	0	0	0	validation set	0
354	Surgery department	29	2	4	0	0	0	0	0	0	0	1	0	0	1	1	0	0	16	2	8	4	139	0	140	102	34.2	0	0	0	0	0	0	training set	0
355	Surgery department	75	2	19	1	0	0	0	1	0	0	0	0	0	1	0	0	0	6	2	3	1.5	55	0	95	67	29.5	1	1	0	6	1	0	training set	0
356	Surgery department	58	2	6	1	0	1	0	0	0	0	0	0	0	0	0	0	0	30	5	6	7.5	116	0	112	128	34.4	0	0	0	1	0	0	training set	1
357	Internal Medicine	61	1	11	0	1	0	0	0	0	1	0	0	0	0	0	0	0	8	4	2	2	158	0	119	101	29.4	1	0	0	5	1	0	training set	0
358	Internal Medicine	44	2	17	0	1	0	1	0	0	0	0	0	0	0	1	0	0	14	7	2	3.5	38	1	365	75	38.6	0	0	0	2	0	0	training set	0
359	Surgery department	52	1	16	1	0	0	0	1	0	0	0	0	0	0	0	0	0	4	2	2	1	219	0	327	124	42.5	0	0	0	0	0	0	training set	0
360	Surgery department	27	1	14	1	0	1	0	0	0	0	0	0	0	0	0	0	0	24	6	4	6	309	0	324	55	32.7	0	1	0	0	0	0	training set	0
361	Surgery department	62	2	7	1	0	0	0	1	0	0	0	0	0	0	0	0	0	24	3	8	6	235	0	287	125	40.5	0	0	0	0	0	0	training set	0
362	Surgery department	48	2	7	0	0	0	0	0	0	0	1	0	0	0	0	0	0	8	4	2	2	193	0	173	128	38.1	0	0	0	0	0	0	training set	0
363	Internal Medicine	26	1	23	0	0	1	0	0	0	0	0	0	0	0	0	0	0	34	17	2	8.5	154	0	191	157	40.1	0	0	0	6	1	0	training set	0
364	Surgery department	65	2	13	1	0	1	0	0	0	0	0	0	0	0	0	0	0	21	7	3	5.25	232	0	305	122	39.7	0	0	0	2	0	0	validation set	0
365	Surgery department	55	1	13	0	1	0	0	1	0	0	0	0	0	1	0	1	1	48	24	2	12	286	0	258	108	25	1	0	0	4	1	0	training set	1
366	Surgery department	26	1	16	1	1	0	1	0	0	0	0	0	0	0	1	0	0	16	8	2	4	335	0	260	117	25.2	1	0	0	6	1	0	training set	0
367	Internal Medicine	28	1	27	1	0	1	0	0	0	0	0	0	0	0	0	0	0	32	8	4	8	70	0	60	102	42.7	0	0	0	4	1	0	training set	0
368	Internal Medicine	44	1	12	0	0	1	0	0	0	0	0	0	0	1	1	1	0	48	12	4	12	181	0	168	145	34.6	0	0	0	2	0	0	training set	0
369	Surgery department	33	2	9	1	0	0	0	0	0	0	1	0	0	0	0	0	0	8	4	2	2	223	0	241	101	37	0	0	0	2	0	0	training set	0
370	Surgery department	49	2	11	1	0	0	0	0	0	0	1	0	0	0	0	0	0	9	2	4.5	2.25	133	0	178	103	35.4	0	0	0	1	0	0	training set	0
371	Internal Medicine	48	1	18	0	0	1	0	0	0	0	0	0	0	0	1	0	0	64	16	4	16	50	1	61	73	34.2	0	0	0	5	1	0	validation set	0
372	Internal Medicine	51	1	11	1	0	0	1	0	0	0	0	0	0	0	0	0	0	16	4	4	4	97	0	116	83	21.8	1	0	0	3	1	1	training set	0
373	Internal Medicine	44	2	60	1	1	0	1	0	0	0	0	0	0	0	0	0	0	220	55	4	55	66	0	76	68	18.3	1	0	0	3	1	1	training set	1
374	Internal Medicine	52	1	47	1	1	1	0	0	0	0	0	0	0	1	0	1	0	54	9	6	13.5	48	1	66	89	29.1	1	1	0	4	1	0	training set	1
375	Internal Medicine	27	2	12	1	0	1	0	0	0	0	0	0	0	0	0	0	0	81	9	9	20.25	20	0	73	89	21	1	0	0	2	0	0	validation set	1
376	Surgery department	62	1	13	1	1	0	1	0	0	0	0	0	0	1	0	0	0	64	16	4	16	49	1	114	126	38.8	0	0	0	1	0	0	validation set	0
377	Surgery department	48	1	54	1	0	1	0	0	0	0	0	0	0	0	0	0	0	64	16	4	16	64	0	177	79	23	1	0	0	6	1	0	training set	0
378	Surgery department	26	1	8	1	0	0	0	1	0	0	0	0	0	0	0	0	0	16	4	4	4	43	1	185	93	32.6	0	0	0	2	0	0	training set	0
379	Internal Medicine	65	1	12	0	1	0	1	0	0	0	0	0	0	0	0	0	0	40	10	4	10	45	1	83	87	32.8	0	0	0	1	0	0	validation set	0
380	Internal Medicine	55	2	13	0	0	0	1	0	0	0	0	0	0	1	0	0	0	30	10	3	7.5	167	0	194	107	29.5	1	0	0	4	1	0	training set	0
381	Internal Medicine	26	2	8	1	0	0	0	0	1	0	0	0	0	0	0	0	0	48	12	4	12	130	0	128	82	34.7	0	0	1	1	0	0	training set	0
382	Internal Medicine	28	2	14	1	0	1	0	0	0	0	0	0	0	0	1	0	0	27	9	3	6.75	120	0	193	38	29.3	1	0	0	4	1	0	validation set	0
383	Internal Medicine	44	1	20	1	0	1	0	0	0	0	0	0	0	0	0	0	0	90	15	6	22.5	217	0	237	148	30.9	0	0	0	0	0	0	training set	0
384	Surgery department	33	1	13	1	1	0	1	0	1	0	1	0	0	0	0	0	0	32	8	4	8	42	1	63	38	25.6	1	0	0	4	1	0	validation set	0
385	Internal Medicine	49	1	28	0	0	1	0	0	0	0	0	0	1	0	1	0	0	69	23	3	17.25	87	0	335	148	29	1	0	0	4	1	0	training set	0
386	Surgery department	48	2	16	0	0	1	0	0	0	0	0	0	0	1	1	0	0	33	11	3	8.25	119	0	154	91	37.9	0	0	0	1	0	0	training set	0
387	Surgery department	51	2	14	0	1	1	0	0	0	0	0	0	0	1	1	0	0	36	9	4	9	276	0	283	134	29.3	1	0	0	4	1	0	training set	0
388	Internal Medicine	47	1	17	0	1	1	0	0	0	0	0	0	0	0	0	0	0	48	12	4	12	108	0	115	124	30.9	0	0	0	0	0	0	validation set	0
389	Internal Medicine	53	1	20	0	1	1	0	0	0	0	0	0	0	0	0	0	0	90	15	6	22.5	135	0	131	72	25.6	1	0	0	4	1	0	training set	0
390	Internal Medicine	58	1	11	0	1	0	1	0	0	0	0	0	0	0	0	0	0	18	6	3	4.5	153	0	174	121	29	1	0	0	4	1	0	training set	0
391	Surgery department	66	2	17	1	0	1	0	0	0	0	0	0	0	0	0	0	0	36	12	3	9	178	0	172	103	37.9	0	0	0	1	0	0	training set	0
392	Internal Medicine	54	2	20	1	0	0	0	0	1	0	0	0	0	1	0	0	0	30	15	2	7.5	94	0	101	82	33.7	0	0	0	2	0	0	training set	0
393	Internal Medicine	28	1	11	0	1	0	1	0	0	0	0	0	0	0	0	1	0	24	6	4	6	181	0	156	176	37.6	0	0	1	4	1	0	validation set	0
394	Surgery department	44	1	13	1	1	1	0	0	0	0	0	0	0	0	0	1	0	32	8	4	8	59	0	84	110	28.5	1	0	0	4	1	0	training set	0
395	Internal Medicine	33	2	8	0	0	1	0	0	0	0	0	0	0	1	0	0	0	12	3	4	3	48	1	43	74	26	1	0	0	4	1	0	training set	0
396	Internal Medicine	49	1	14	1	0	1	0	0	0	0	0	0	0	0	0	0	0	54	9	6	13.5	163	0	201	66	37.8	0	0	0	0	0	0	validation set	0
397	Internal Medicine	48	2	20	0	1	1	0	0	0	0	0	0	0	1	0	0	0	60	15	4	15	88	0	224	86	38.2	0	0	1	1	0	0	training set	0
398	Internal Medicine	51	1	13	0	0	1	0	0	0	0	0	0	0	0	0	0	0	24	8	3	6	143	0	161	85	37.6	0	0	1	2	0	0	training set	0
399	Surgery department	47	2	28	0	0	1	0	0	0	0	1	0	0	0	0	0	0	69	23	3	17.25	153	0	148	112	31.4	0	0	0	2	0	0	validation set	0
400	Surgery department	53	2	16	0	1	1	0	0	0	0	0	0	0	0	1	1	0	66	11	6	16.5	87	0	270	89	35.9	0	0	0	2	0	0	training set	0
401	Internal Medicine	58	1	14	0	0	1	0	0	0	0	0	0	0	0	0	0	1	54	9	6	13.5	105	0	111	118	27.1	1	0	0	3	1	0	training set	0
402	Internal Medicine	66	1	17	0	0	0	1	0	0	0	0	0	0	0	0	0	0	48	12	4	12	126	0	135	94	41.6	0	0	0	0	0	0	validation set	0
403	Internal Medicine	54	2	20	0	0	1	0	0	0	0	0	0	0	0	1	0	0	60	15	4	15	46	1	135	114	34	0	0	0	5	1	0	training set	0
404	Surgery department	46	2	11	1	1	0	0	0	1	0	0	0	0	0	0	0	0	48	6	8	12	92	0	177	116	46.2	0	0	0	2	0	0	training set	0
405	Internal Medicine	33	1	20	1	0	0	1	0	0	0	0	0	1	0	0	0	0	60	15	4	15	145	0	198	90	29.5	1	0	0	2	0	0	training set	0
406	Internal Medicine	52	1	21	0	0	1	0	0	0	0	0	0	0	0	0	1	0	128	16	8	32	47	1	167	76	38.2	0	1	0	1	0	0	validation set	0
407	Surgery department	52	2	12	1	0	1	0	0	0	0	0	0	0	0	0	0	0	28	7	4	7	161	0	182	84	29.3	1	0	0	4	1	0	training set	0
408	Internal Medicine	29	1	13	0	0	1	0	0	0	0	0	0	0	0	0	0	0	32	8	4	8	168	0	168	81	30.9	0	0	0	0	0	0	validation set	0
409	Internal Medicine	44	1	8	0	1	1	0	0	0	0	0	0	0	0	1	0	0	9	3	3	2.25	150	0	238	85	25.6	1	0	0	4	1	0	training set	0
410	Internal Medicine	52	2	14	0	0	1	0	0	0	0	0	0	0	0	1	1	0	36	9	4	9	258	0	209	76	29	1	0	0	2	0	0	training set	0
411	Surgery department	27	2	15	0	1	1	0	0	0	0	0	0	0	0	0	0	0	40	10	4	10	148	0	292	113	37.9	0	0	0	1	0	0	training set	0
412	Surgery department	62	1	14	1	0	1	0	0	0	0	0	0	0	0	1	0	0	27	9	3	6.75	186	0	217	124	33.7	0	0	0	2	0	0	training set	0
413	Internal Medicine	48	1	12	0	0	1	0	0	0	0	0	0	1	0	0	0	0	28	7	4	7	239	0	335	121	37.6	0	0	0	4	1	0	validation set	0
414	Surgery department	26	2	12	1	1	1	0	0	0	0	0	0	0	0	0	0	0	28	7	4	7	187	0	143	118	28.5	1	0	0	4	1	0	training set	0
415	Surgery department	65	1	3	0	0	1	0	0	0	0	0	0	0	0	0	0	0	6	3	2	1.5	156	0	167	105	26	1	0	0	4	1	0	training set	0
416	Internal Medicine	55	2	5	0	0	0	1	0	0	0	0	0	0	0	0	0	1	12	2	6	3	42	1	32	88	37.8	0	0	0	0	0	0	training set	0
417	Internal Medicine	26	1	12	0	0	1	0	0	0	0	0	0	0	0	0	0	0	28	7	4	7	39	1	75	124	38.2	0	0	1	1	0	0	validation set	0
418	Internal Medicine	28	1	16	1	0	0	0	0	1	0	0	0	0	0	0	0	0	33	11	3	8.25	150	0	168	94	37.6	0	0	1	2	0	0	training set	0
419	Surgery department	44	1	15	1	0	0	1	0	0	0	0	0	0	0	0	1	0	40	10	4	10	307	0	362	107	31.4	0	0	0	2	0	0	training set	0
420	Internal Medicine	33	2	20	0	0	1	0	0	0	0	0	0	0	0	0	0	0	30	15	2	7.5	270	0	265	113	35.9	0	0	0	2	0	0	validation set	0
421	Surgery department	49	2	8	0	0	1	0	0	0	0	0	0	0	0	0	0	0	12	3	4	3	135	0	103	115	27.1	1	0	0	3	1	0	training set	0
422	Internal Medicine	48	1	11	0	1	1	0	0	0	0	0	0	0	0	0	0	0	24	6	4	6	108	0	141	152	41.6	0	0	0	0	0	0	training set	0
423	Internal Medicine	51	1	12	0	0	0	1	0	0	0	0	0	0	0	1	0	0	28	7	4	7	200	0	214	38	34	0	0	0	2	0	0	training set	0
424	Internal Medicine	47	2	9	0	0	1	0	0	0	0	0	0	0	0	0	0	1	16	4	4	4	50	1	84	148	46.2	0	0	0	2	0	0	validation set	0
425	Surgery department	53	1	4	1	1	0	0	0	1	0	0	0	0	0	0	1	0	6	3	2	1.5	188	0	238	91	29.5	1	0	0	6	1	0	training set	0
426	Surgery department	58	2	3	0	0	0	1	0	0	0	0	0	0	1	1	0	0	12	3	4	3	271	0	204	134	38.2	0	1	0	1	0	0	training set	0
427	Internal Medicine	66	1	7	0	1	1	0	0	0	0	0	0	0	0	1	0	0	8	2	4	2	120	0	193	124	42.2	0	0	0	2	0	0	training set	0
428	Internal Medicine	54	1	4	0	0	1	0	0	0	0	0	0	0	0	1	0	0	9	2	4.5	2.25	217	0	237	72	31.5	0	0	0	1	0	0	validation set	0
429	Internal Medicine	51	1	15	0	0	0	0	0	1	0	0	0	0	0	0	0	0	40	10	4	10	32	1	63	121	32.8	0	0	0	2	0	0	training set	0
430	Internal Medicine	53	2	12	0	1	0	1	0	0	0	0	0	0	1	0	0	0	28	7	4	7	87	0	335	103	25.6	1	0	0	4	1	0	training set	0
431	Surgery department	46	2	20	0	0	1	0	0	0	0	0	0	0	0	0	0	0	60	15	4	15	119	0	154	82	27.6	1	0	0	0	0	0	validation set	0
432	Internal Medicine	67	1	13	0	0	1	0	0	0	0	0	0	0	0	0	0	0	24	8	3	6	276	0	283	176	40.1	0	1	0	1	0	0	training set	0
433	Internal Medicine	65	1	12	1	1	1	0	0	0	0	0	0	0	0	1	0	0	28	7	4	7	108	0	115	110	24.7	1	0	0	5	1	0	training set	0
434	Surgery department	58	2	10	1	0	1	0	0	0	0	0	0	0	1	0	1	0	15	5	3	3.75	135	0	131	74	37.6	0	0	0	0	0	0	training set	0
435	Surgery department	25	1	21	1	0	1	0	0	0	0	0	0	0	0	0	0	0	64	16	4	16	153	0	174	66	34.3	0	0	0	1	0	0	training set	0
436	Internal Medicine	51	2	18	1	0	1	0	0	0	0	0	0	0	1	0	0	0	52	13	4	13	178	0	172	86	29	1	0	0	5	1	0	validation set	0
437	Surgery department	43	1	14	1	1	1	0	0	0	0	0	0	0	0	0	1	0	27	9	3	6.75	94	0	101	85	37.9	0	0	0	0	0	0	training set	0
438	Internal Medicine	33	1	21	0	0	0	0	0	0	1	0	0	0	0	0	0	0	32	16	2	8	181	0	156	112	34.2	0	0	0	0	0	0	training set	0
439	Internal Medicine	46	1	14	1	0	1	0	0	0	0	0	0	1	0	0	1	0	27	9	3	6.75	59	0	84	89	29.5	1	1	0	2	0	0	training set	0
440	Surgery department	51	2	20	1	0	0	0	0	1	0	0	0	0	0	1	0	0	30	15	2	7.5	43	1	43	118	29.4	1	0	0	2	0	0	training set	0
441	Internal Medicine	42	2	14	0	0	0	1	0	0	0	0	0	0	1	0	0	1	27	9	3	6.75	163	0	201	94	38.6	0	0	0	2	0	0	training set	0
442	Internal Medicine	48	1	17	0	0	0	0	0	0	1	0	0	0	0	0	1	1	36	12	3	9	88	0	224	114	42.5	0	0	0	0	0	0	training set	0
443	Surgery department	49	2	10	0	1	1	0	0	0	0	0	0	0	0	0	0	0	20	5	4	5	143	0	161	116	32.7	0	1	0	0	0	0	training set	0
444	Surgery department	73	2	10	1	0	0	0	1	1	0	0	0	0	0	1	1	0	15	5	3	3.75	153	0	148	90	40.5	0	0	0	0	0	0	training set	0
445	Internal Medicine	44	1	12	0	1	0	0	0	0	1	0	0	0	1	0	0	0	28	7	4	7	87	0	270	76	38.1	0	0	0	0	0	0	validation set	0
446	Internal Medicine	52	2	20	1	0	1	1	0	0	0	0	0	0	1	0	0	0	45	15	3	11.25	105	0	111	84	40.1	0	0	0	6	1	0	training set	0
447	Surgery department	27	1	13	0	0	0	0	0	1	0	0	0	0	1	1	1	0	32	8	4	8	126	0	135	81	39.7	0	0	0	2	0	0	training set	0
448	Surgery department	62	1	12	0	0	0	1	0	0	0	0	0	0	1	0	0	0	14	7	2	3.5	45	1	135	85	25.2	1	0	0	6	1	0	training set	0
449	Internal Medicine	48	2	10	0	0	0	0	0	0	1	0	0	0	0	0	0	0	12.5	5	2.5	3.125	92	0	177	76	42.7	0	0	0	4	1	0	training set	0
450	Surgery department	26	1	21	1	0	0	0	1	0	0	0	0	0	0	0	0	0	64	16	4	16	145	0	198	113	34.6	0	0	0	2	0	0	training set	0
451	Internal Medicine	65	1	18	0	0	1	0	0	0	0	0	0	0	0	1	0	0	52	13	4	13	49	1	167	124	37	0	0	0	2	0	0	training set	0
452	Internal Medicine	55	2	14	0	1	0	1	0	0	0	0	0	1	0	0	0	0	27	9	3	6.75	161	0	182	121	35.4	0	0	0	1	0	0	training set	0
453	Surgery department	26	1	21	1	0	0	0	0	1	0	0	0	0	0	0	0	0	64	16	4	16	168	0	168	118	34.2	0	0	0	2	0	0	validation set	0
454	Internal Medicine	28	1	14	1	1	1	0	0	0	0	0	0	0	0	0	0	0	18	9	2	4.5	150	0	238	105	21.8	1	0	0	3	1	0	validation set	0
455	Internal Medicine	44	2	12	1	0	1	0	0	0	0	0	0	0	0	0	0	1	28	7	4	7	258	0	209	88	38.8	0	0	0	1	0	0	validation set	0
456	Surgery department	33	1	20	0	0	1	0	0	0	0	0	0	0	0	0	0	0	60	15	4	15	148	0	292	124	23	1	0	0	6	1	0	validation set	0
457	Internal Medicine	49	1	13	0	0	1	0	0	0	0	0	0	0	0	0	1	0	32	8	4	8	186	0	217	94	32.6	0	0	0	2	0	0	training set	0
458	Surgery department	48	1	12	1	0	0	0	0	1	0	1	0	0	0	0	0	0	42	7	6	10.5	239	0	335	107	32.8	0	0	0	1	0	0	validation set	0
459	Surgery department	51	1	10	0	1	0	1	0	0	0	0	0	0	0	1	0	0	20	5	4	5	187	0	143	113	29.5	1	0	0	4	1	0	training set	0
460	Internal Medicine	47	2	21	0	0	1	0	0	0	0	0	0	0	0	0	0	0	64	16	4	16	156	0	167	115	34.7	0	0	0	1	0	0	validation set	0
461	Surgery department	53	1	18	0	1	1	0	0	0	0	0	0	0	0	0	0	0	52	13	4	13	50	1	32	38	29.3	1	0	0	2	0	0	training set	0
462	Internal Medicine	58	2	14	0	0	1	0	0	0	0	0	0	0	0	1	0	0	54	9	6	13.5	45	1	75	148	33.5	0	0	0	2	0	0	validation set	0
463	Internal Medicine	66	1	21	1	1	1	0	0	0	0	0	0	0	0	1	0	1	64	16	4	16	150	0	168	91	44.8	0	0	0	2	0	0	training set	0
464	Surgery department	54	2	14	1	0	1	0	0	0	0	0	0	0	0	0	0	0	18	9	2	4.5	307	0	362	134	27.2	1	0	0	2	0	0	training set	0
465	Surgery department	35	1	20	0	0	0	0	0	1	0	0	0	0	0	1	0	0	45	15	3	11.25	270	0	265	124	24.4	1	0	0	2	0	0	validation set	0
466	Internal Medicine	38	1	26	0	1	0	1	0	0	0	0	0	0	1	0	0	0	42	21	2	10.5	135	0	103	72	29	1	0	0	2	0	0	training set	0
467	Surgery department	46	2	21	0	0	1	0	0	0	0	0	0	0	1	0	1	0	64	16	4	16	108	0	141	121	33.9	0	0	0	2	0	0	training set	0
468	Internal Medicine	43	1	29	1	0	1	0	0	0	0	0	0	0	0	0	0	0	96	24	4	24	200	0	214	103	30.3	0	0	0	3	1	0	training set	0
469	Internal Medicine	46	2	26	0	1	1	0	0	0	0	0	0	0	1	0	0	0	84	21	4	21	42	1	84	82	39.9	0	0	0	2	0	0	validation set	0
470	Surgery department	37	2	21	0	0	1	0	0	0	0	0	0	0	0	1	0	0	64	16	4	16	188	0	238	176	28.2	1	0	0	2	0	0	training set	0
471	Internal Medicine	59	2	29	0	0	1	0	0	0	0	0	0	0	0	0	0	0	96	24	4	24	271	0	204	110	34	0	0	0	2	0	0	validation set	0
472	Internal Medicine	70	1	27	0	1	1	0	0	0	0	0	0	0	0	1	0	1	66	22	3	16.5	69	0	58	74	41.5	0	0	0	2	0	0	training set	0
473	Internal Medicine	67	1	29	0	1	1	0	0	0	0	0	0	0	1	0	1	0	96	24	4	24	106	0	227	66	38.5	0	0	0	2	0	0	validation set	0
474	Internal Medicine	59	1	18	0	0	1	0	0	0	0	0	0	0	0	0	0	0	52	13	4	13	111	0	164	86	37.8	0	0	0	1	0	0	training set	0
475	Surgery department	68	2	23	1	0	1	0	0	0	0	0	0	0	0	1	0	0	72	18	4	18	188	0	198	85	29.3	1	0	0	6	1	0	training set	0
476	Internal Medicine	49	1	30	0	0	1	0	0	0	0	0	0	0	0	0	0	0	150	25	6	37.5	132	0	218	112	36.7	0	0	0	2	0	0	training set	0
477	Surgery department	68	2	26	1	1	1	0	0	0	0	0	0	0	0	0	0	0	126	21	6	31.5	179	0	215	89	36.9	0	0	0	1	0	0	training set	0
478	Internal Medicine	53	2	21	1	0	1	0	0	0	0	0	0	0	0	1	0	0	64	16	4	16	343	0	310	118	33.2	0	0	0	2	0	0	validation set	0
479	Internal Medicine	57	2	29	0	0	1	0	0	0	0	0	0	0	0	1	1	0	96	24	4	24	159	0	159	94	37	0	0	0	2	0	0	training set	0
480	Surgery department	52	1	27	0	0	1	0	0	0	0	0	0	0	0	0	0	0	88	22	4	22	235	0	251	114	24.1	1	0	0	1	0	0	validation set	0
481	Surgery department	46	2	29	0	0	1	0	0	0	0	0	0	0	0	1	0	0	96	24	4	24	235	0	222	116	31.3	0	0	0	2	0	0	training set	0
482	Internal Medicine	58	1	18	0	0	1	0	0	0	0	0	0	0	0	0	0	0	52	13	4	13	143	0	181	90	32.8	0	0	0	2	0	0	validation set	0
483	Surgery department	23	2	23	0	1	1	0	0	0	0	0	0	0	1	0	0	0	72	18	4	18	338	0	399	76	40	0	0	0	2	0	0	training set	0
484	Internal Medicine	49	2	30	1	1	1	0	0	0	0	0	0	0	1	1	1	0	75	25	3	18.75	122	0	136	84	32.8	0	0	0	2	0	0	training set	0
485	Internal Medicine	68	1	20	0	0	1	0	0	0	0	0	0	0	0	0	0	0	60	15	4	15	237	0	276	81	32.9	0	0	0	5	1	0	validation set	0
486	Internal Medicine	47	2	4	0	1	0	0	0	1	0	0	0	0	1	0	0	1	12	3	4	3	133	0	128	85	38.1	0	0	0	2	0	0	training set	0
487	Internal Medicine	35	1	21	0	0	0	1	0	0	0	0	0	0	0	0	0	0	64	16	4	16	74	0	86	76	34.3	0	0	0	2	0	0	validation set	0
488	Internal Medicine	53	2	4	1	1	1	0	0	0	0	0	0	0	1	1	0	0	12	2	6	3	49	1	142	113	39.8	0	0	0	1	0	0	training set	0
489	Surgery department	57	2	21	1	0	1	0	0	0	0	0	0	0	0	0	0	0	64	16	4	16	120	0	193	124	28.2	1	0	0	2	0	0	validation set	0
490	Internal Medicine	52	1	4	1	0	1	0	0	0	0	0	0	0	0	0	1	0	12	3	4	3	217	0	237	121	32.5	0	0	0	2	0	0	training set	0
491	Internal Medicine	46	1	17	1	1	1	0	0	0	0	0	0	1	0	0	0	0	36	12	3	9	22	1	63	118	24.1	1	0	0	2	0	0	training set	0
492	Surgery department	58	2	5	0	1	0	0	1	0	0	0	0	0	1	0	0	0	16	4	4	4	87	0	335	105	34.3	0	0	0	2	0	0	training set	0
493	Surgery department	23	1	18	1	0	1	0	0	0	0	0	0	0	0	0	0	0	52	13	4	13	119	0	154	88	39.8	0	0	0	1	0	0	training set	0
494	Internal Medicine	49	2	11	0	1	0	0	0	1	0	0	0	0	0	1	0	0	24	6	4	6	276	0	283	124	28.2	1	0	0	6	1	0	validation set	0
495	Surgery department	68	2	19	0	0	0	0	0	1	0	0	0	0	0	0	0	0	60	10	6	15	108	0	115	94	32.5	0	0	0	3	1	0	validation set	0
496	Internal Medicine	47	2	29	0	0	0	0	0	0	1	0	0	0	0	0	0	0	36	9	4	9	135	0	131	107	33.1	0	0	0	2	0	0	training set	0
497	Internal Medicine	35	1	17	0	0	1	0	0	0	0	0	0	0	0	0	0	0	48	12	4	12	153	0	174	113	42.8	0	0	0	1	0	0	validation set	0
498	Surgery department	39	2	29	1	0	0	0	1	0	0	0	0	0	0	1	0	0	66	22	3	16.5	178	0	172	115	38.4	0	0	0	2	0	0	validation set	0
499	Internal Medicine	55	1	18	1	0	0	0	0	0	1	0	0	0	0	0	0	0	52	13	4	13	94	0	101	152	39.1	0	0	0	2	0	0	training set	0
500	Surgery department	26	2	23	1	1	1	0	0	0	0	0	0	0	0	0	0	0	72	18	4	18	181	0	156	110	36	0	0	0	2	0	0	training set	0
501	Internal Medicine	27	2	30	0	0	0	0	0	1	0	0	0	0	0	0	0	0	32	16	2	8	59	0	84	110	34.9	0	0	0	3	1	0	validation set	0
502	Internal Medicine	38	1	20	0	1	0	1	0	0	0	0	0	0	0	0	0	0	60	15	4	15	47	1	43	130	36.7	0	0	0	0	0	0	training set	0
503	Surgery department	39	2	4	1	0	0	0	1	0	0	0	0	0	0	0	0	0	16	4	4	4	163	0	201	128	31.5	0	0	0	1	0	0	training set	0
504	Surgery department	66	1	21	1	0	0	1	0	0	0	0	0	0	0	0	0	0	30	8	3.75	7.5	88	0	224	99	38.1	0	0	0	0	0	0	training set	0
505	Internal Medicine	45	2	20	0	0	1	0	0	0	0	0	0	0	0	0	0	0	60	15	4	15	143	0	161	121	43.5	0	0	0	0	0	0	training set	0
506	Internal Medicine	56	2	17	0	0	0	0	0	1	0	0	0	0	0	0	1	0	56	14	4	14	153	0	148	139	31.8	0	0	0	0	0	0	validation set	0
507	Surgery department	57	1	6	0	0	0	0	0	1	0	0	0	0	0	0	0	0	10	5	2	2.5	87	0	270	152	36.7	0	0	0	2	0	0	validation set	0
508	Internal Medicine	42	1	33	0	0	0	0	0	0	1	0	0	0	1	0	0	0	104	26	4	26	105	0	111	110	37.3	0	0	0	3	1	0	validation set	0
509	Internal Medicine	35	2	21	0	1	1	0	0	0	0	0	0	0	0	1	1	0	64	16	4	16	126	0	135	110	37.3	0	0	0	2	0	0	training set	0
510	Surgery department	38	2	18	1	0	0	1	0	0	0	0	0	0	0	0	0	0	52	13	4	13	35	1	135	130	41.8	0	0	0	0	0	0	training set	0
511	Internal Medicine	53	2	4	1	1	1	0	0	1	0	0	0	0	0	0	0	0	16	4	4	4	92	0	177	128	40.1	0	0	0	2	0	0	validation set	0
512	Internal Medicine	57	1	16	0	0	1	0	0	0	0	0	0	0	0	0	0	0	33	11	3	8.25	145	0	198	38	36.7	0	0	0	0	0	0	training set	0
513	Surgery department	52	2	6	0	0	0	0	0	1	0	0	0	0	0	0	0	0	10	5	2	2.5	33	1	167	148	31.5	0	0	0	1	0	0	validation set	0
514	Internal Medicine	46	1	21	1	1	0	1	0	0	0	0	0	0	1	1	0	0	64	16	4	16	161	0	182	91	38.1	0	0	0	0	0	0	training set	0
515	Internal Medicine	53	2	7	0	1	0	0	0	1	1	0	0	0	0	0	1	0	28	7	4	7	168	0	168	134	43.5	0	0	0	0	0	0	validation set	0
516	Surgery department	57	1	20	0	0	0	0	0	1	0	0	0	0	0	0	0	0	60	15	4	15	150	0	238	124	31.8	0	0	0	0	0	0	training set	0
517	Surgery department	52	2	5	0	0	0	0	1	0	0	0	0	0	0	0	0	0	20	5	4	5	258	0	209	72	36.7	0	0	0	2	0	0	training set	0
518	Internal Medicine	46	2	15	0	0	0	0	0	0	1	0	0	0	0	0	1	0	60	10	6	15	120	0	193	121	37.3	0	0	0	3	1	0	training set	0
519	Internal Medicine	58	1	14	1	1	1	0	0	0	0	0	0	0	0	0	0	0	36	9	4	9	217	0	237	103	37.3	0	0	0	2	0	0	training set	0
520	Internal Medicine	23	2	31	1	0	1	0	0	0	0	0	0	0	0	0	0	0	104	26	4	26	48	1	63	82	41.8	0	0	0	0	0	0	training set	0
521	Internal Medicine	49	1	4	1	0	1	0	0	0	0	0	0	0	0	0	0	0	16	4	4	4	87	0	335	176	40.1	0	0	0	2	0	0	training set	0
522	Surgery department	68	2	18	0	0	0	0	0	1	0	0	0	0	0	0	0	1	52	13	4	13	119	0	154	110	34.3	0	0	0	2	0	0	training set	0
523	Internal Medicine	47	2	4	0	0	0	1	0	0	0	0	0	0	0	0	0	0	24	4	6	6	276	0	283	74	39.8	0	0	0	1	0	0	training set	0
524	Internal Medicine	35	1	18	1	0	1	0	0	0	0	0	0	0	0	0	0	0	52	13	4	13	108	0	115	66	28.2	1	0	0	2	0	0	validation set	0
525	Surgery department	46	2	6	1	1	1	0	0	0	0	1	0	0	0	0	0	0	24	6	4	6	135	0	131	86	32.5	0	0	0	1	0	0	training set	0
526	Surgery department	37	1	21	0	1	1	0	0	0	0	0	0	0	0	0	0	0	64	16	4	16	153	0	174	85	33.1	0	0	0	2	0	0	training set	0
527	Internal Medicine	59	2	7	0	1	1	0	0	0	0	0	0	0	1	1	0	0	28	7	4	7	178	0	172	112	42.8	0	0	0	1	0	0	training set	0
528	Surgery department	70	2	20	0	0	1	0	0	0	0	0	0	0	0	0	0	0	60	15	4	15	94	0	101	89	38.4	0	0	0	2	0	0	training set	0
529	Internal Medicine	67	1	5	0	1	1	0	0	0	0	0	0	0	0	0	1	0	20	5	4	5	181	0	156	118	39.1	0	0	0	2	0	0	training set	0
530	Surgery department	59	1	15	0	1	0	1	0	0	0	0	0	0	1	0	0	0	40	10	4	10	59	0	84	94	36	0	0	0	4	1	0	training set	0
531	Internal Medicine	68	2	14	0	0	1	0	0	0	0	0	0	0	0	0	0	0	36	9	4	9	43	1	43	114	34.9	0	0	0	3	1	0	validation set	0
532	Internal Medicine	49	1	31	0	0	1	0	0	0	0	0	0	0	0	0	0	0	104	26	4	26	163	0	201	116	36.7	0	0	0	0	0	0	training set	0
533	Surgery department	68	2	9	0	0	1	0	0	0	0	0	0	0	1	1	0	0	16	4	4	4	88	0	224	90	31.5	0	0	0	1	0	0	validation set	0
534	Internal Medicine	53	2	11	0	0	0	0	0	1	0	0	0	0	1	0	0	0	36	6	6	9	143	0	161	76	38.1	0	0	0	0	0	0	validation set	0
535	Internal Medicine	43	1	21	1	0	0	1	0	0	0	0	0	0	0	0	0	0	64	16	4	16	153	0	148	84	43.5	0	0	0	0	0	0	training set	0
536	Surgery department	52	2	11	1	0	1	0	0	0	0	0	0	0	0	0	0	0	24	6	4	6	87	0	270	81	31.8	0	0	0	0	0	0	validation set	0
537	Internal Medicine	41	2	5	0	0	1	0	0	0	0	0	0	0	0	0	0	0	24	4	6	6	105	0	111	85	36.7	0	0	0	2	0	0	validation set	0
538	Surgery department	37	2	6	0	0	1	0	0	0	0	0	0	0	0	0	0	0	24	6	4	6	126	0	135	76	37.3	0	0	0	1	0	0	training set	0
539	Internal Medicine	59	2	14	0	0	1	0	0	0	0	0	0	0	0	0	0	0	36	9	4	9	45	1	135	113	37.3	0	0	0	2	0	0	training set	0
540	Surgery department	70	1	17	1	0	1	0	0	0	0	0	0	0	0	0	0	1	48	12	4	12	92	0	177	124	41.8	0	0	0	0	0	0	training set	0
541	Internal Medicine	67	2	8	1	0	0	0	0	1	0	0	0	0	0	0	0	0	12	3	4	3	145	0	198	121	40.1	0	0	0	2	0	0	validation set	0
542	Internal Medicine	59	1	4	0	0	0	1	0	0	0	0	0	0	0	0	0	0	16	4	4	4	23	1	167	118	34.3	0	0	0	2	0	0	training set	0
543	Surgery department	68	2	12	0	0	1	0	0	0	0	0	0	0	0	0	0	0	28	7	4	7	161	0	182	105	39.8	0	0	0	1	0	0	training set	0
544	Surgery department	49	2	10	1	1	1	0	0	0	0	0	0	0	0	1	0	0	20	5	4	5	168	0	168	88	28.2	1	0	0	2	0	0	validation set	0
545	Internal Medicine	34	1	8	1	0	0	1	0	0	0	0	0	0	0	0	0	0	12	3	4	3	150	0	238	124	32.5	0	0	0	2	0	0	training set	0
546	Surgery department	53	1	7	1	1	1	0	0	0	0	0	0	0	0	1	0	0	28	7	4	7	258	0	209	94	33.1	0	0	0	2	0	0	validation set	0
547	Surgery department	54	2	13	0	1	1	0	0	0	0	0	0	0	0	0	0	0	32	8	4	8	148	0	292	107	42.8	0	0	0	1	0	0	training set	0
548	Surgery department	52	1	16	1	0	1	0	0	0	0	1	0	0	1	1	0	0	44	11	4	11	186	0	217	113	38.4	0	0	0	2	0	0	training set	0
549	Internal Medicine	26	1	10	0	0	1	0	0	0	0	0	0	0	1	0	0	0	20	5	4	5	239	0	335	115	39.1	0	0	0	2	0	0	training set	0
550	Surgery department	79	1	6	0	0	0	1	0	0	0	0	0	0	0	0	0	0	24	6	4	6	187	0	143	152	36	0	0	0	4	1	0	training set	0
551	Internal Medicine	46	1	15	1	0	1	0	0	0	0	0	0	0	0	1	1	0	40	10	4	10	156	0	167	110	34.9	0	0	0	2	0	0	training set	0
552	Internal Medicine	44	2	21	1	0	1	0	0	0	0	0	0	0	0	0	0	0	32	16	2	8	38	1	32	110	36.7	0	0	0	0	0	0	training set	0
553	Surgery department	52	1	23	0	1	1	0	0	0	0	0	0	0	1	0	1	0	72	18	4	18	42	1	75	130	31.5	0	0	0	1	0	0	training set	0
554	Surgery department	27	2	14	0	0	1	0	0	0	0	0	0	0	0	0	0	0	36	9	4	9	150	0	168	128	38.1	0	0	0	0	0	0	training set	0
555	Internal Medicine	62	1	18	0	1	1	0	0	0	0	0	0	0	0	0	1	0	78	13	6	19.5	307	0	362	99	43.5	0	0	0	0	0	0	training set	0
556	Surgery department	48	1	22	1	0	1	0	0	0	0	0	0	0	0	1	0	0	68	17	4	17	270	0	265	121	31.8	0	0	0	0	0	0	training set	0
557	Internal Medicine	26	1	19	1	1	1	0	0	0	0	0	0	0	1	0	0	0	56	14	4	14	135	0	103	139	36.7	0	0	0	2	0	0	validation set	0
558	Internal Medicine	65	2	14	1	0	1	0	0	0	0	0	0	0	0	0	0	0	36	9	4	9	108	0	141	88	37.3	0	0	0	1	0	0	training set	0
559	Internal Medicine	55	1	16	1	0	0	1	0	0	0	0	0	0	0	0	0	0	44	11	4	11	200	0	214	124	37.3	0	0	0	2	0	0	validation set	0
560	Surgery department	26	1	25	0	0	1	0	0	0	0	0	0	0	1	0	0	0	80	20	4	20	41	1	84	94	41.8	0	0	0	0	0	0	validation set	0
561	Surgery department	28	2	13	0	1	1	0	0	0	0	0	0	0	0	1	0	0	48	8	6	12	188	0	238	107	40.1	0	0	0	2	0	0	training set	0
562	Internal Medicine	44	1	10	1	0	1	0	0	0	0	0	0	0	0	1	0	0	20	5	4	5	271	0	204	113	32.5	0	0	0	0	0	0	validation set	0
563	Surgery department	33	1	9	0	0	1	0	0	1	0	1	0	0	0	0	0	0	32	4	8	8	69	0	58	115	34.7	0	0	0	1	0	0	training set	0
564	Internal Medicine	49	2	16	0	0	1	0	0	0	0	0	0	0	0	0	0	0	66	11	6	16.5	106	0	227	152	26.1	1	0	0	5	1	0	training set	0
565	Internal Medicine	48	1	23	0	1	1	0	0	0	0	0	0	0	0	1	0	1	72	18	4	18	111	0	164	110	36.5	0	0	0	1	0	0	training set	0
566	Surgery department	51	2	21	1	0	1	0	0	0	0	0	0	0	0	1	0	0	64	16	4	16	188	0	198	110	37.6	0	0	0	2	0	0	training set	0
567	Internal Medicine	47	1	12	0	1	1	0	0	0	0	0	0	0	0	0	0	0	28	7	4	7	132	0	218	130	35.4	0	0	1	2	0	0	validation set	0
568	Internal Medicine	53	2	10	0	0	0	1	0	0	0	0	0	0	0	0	0	0	20	5	4	5	179	0	215	128	35.5	0	0	0	1	0	0	validation set	0
569	Internal Medicine	58	2	8	0	1	0	0	0	1	0	0	0	0	1	0	0	0	9	3	3	2.25	343	0	310	99	41.7	0	1	0	1	0	0	validation set	0
570	Surgery department	66	1	12	0	0	1	0	0	0	0	0	0	0	0	1	0	0	28	7	4	7	159	0	159	121	38.2	0	0	0	2	0	0	training set	0
571	Surgery department	54	1	10	1	0	1	0	0	0	0	0	0	0	0	0	0	0	20	5	4	5	235	0	251	139	34.5	0	0	0	1	0	0	training set	0
572	Internal Medicine	49	1	8	1	1	0	1	0	0	0	0	0	0	0	0	0	0	12	3	4	3	120	0	193	38	32.9	0	0	0	0	0	0	validation set	0
573	Surgery department	34	2	7	0	0	1	0	0	0	0	0	0	0	0	1	1	0	28	7	4	7	217	0	237	148	40.8	0	0	0	0	0	0	training set	0
574	Internal Medicine	53	2	13	0	0	1	0	0	0	0	0	0	0	0	0	1	0	32	8	4	8	22	1	63	91	33	0	1	0	2	0	0	training set	0
575	Internal Medicine	70	1	16	1	1	1	0	0	0	0	0	0	0	1	1	0	0	44	11	4	11	87	0	335	134	37.2	0	0	0	2	0	0	validation set	0
576	Surgery department	67	1	12	1	0	1	0	0	0	0	0	0	0	0	0	0	0	28	7	4	7	119	0	154	124	38.3	0	0	0	1	0	0	validation set	0
577	Internal Medicine	59	1	10	0	1	1	0	0	0	0	0	0	0	0	1	0	0	12.5	5	2.5	3.125	276	0	283	72	34.8	0	0	0	1	0	0	training set	0
578	Internal Medicine	68	2	8	1	1	0	1	0	0	0	0	0	0	0	0	0	0	9	3	3	2.25	108	0	115	121	39.7	0	0	0	3	1	0	training set	0
579	Surgery department	49	1	7	1	0	1	0	0	0	0	0	0	0	0	0	0	0	28	7	4	7	135	0	131	103	36.5	0	0	0	2	0	0	training set	0
580	Internal Medicine	34	2	28	0	0	0	0	0	1	0	0	0	0	1	1	0	0	92	23	4	23	153	0	174	82	25.6	1	0	1	4	1	0	validation set	0
581	Surgery department	53	2	16	0	0	0	0	0	1	0	0	0	0	0	0	0	0	44	11	4	11	178	0	172	176	27.6	1	0	0	0	0	0	training set	0
582	Internal Medicine	54	2	9	0	0	1	0	0	0	0	0	0	0	1	1	0	0	16	4	4	4	94	0	101	110	40.1	0	1	0	1	0	0	validation set	0
583	Internal Medicine	52	2	6	0	1	1	0	0	0	0	0	0	0	0	0	0	0	36	6	6	9	181	0	156	74	24.7	1	0	1	2	0	0	training set	0
584	Surgery department	26	1	15	1	0	0	1	0	0	0	0	0	0	0	0	0	0	40	10	4	10	59	0	84	66	37.6	0	0	0	0	0	0	training set	0
585	Internal Medicine	68	2	21	0	1	1	0	0	0	0	0	0	0	0	0	0	0	64	16	4	16	43	1	43	86	34.3	0	0	0	1	0	0	training set	0
586	Internal Medicine	46	1	26	0	0	1	0	0	0	0	0	0	0	0	0	0	0	84	21	4	21	163	0	201	85	29	1	0	0	5	1	0	training set	0
587	Internal Medicine	32	1	27	0	0	1	0	0	0	0	0	0	0	1	0	0	0	88	22	4	22	88	0	224	112	37.9	0	0	0	0	0	0	training set	0
588	Internal Medicine	38	1	12	0	0	0	0	0	1	0	0	0	0	0	1	0	0	28	7	4	7	143	0	161	89	34.2	0	0	0	0	0	0	training set	0
589	Internal Medicine	33	2	8	1	0	1	0	0	0	0	0	0	0	0	0	0	0	12	3	4	3	153	0	148	118	29.5	1	1	0	2	0	0	training set	0
590	Internal Medicine	43	1	16	0	1	1	0	0	0	0	0	0	0	0	1	0	0	44	11	4	11	87	0	270	94	30.4	1	0	0	1	0	0	validation set	0
591	Internal Medicine	41	1	5	0	1	0	1	0	0	0	0	0	0	0	0	0	0	16	4	4	4	105	0	111	114	38.6	0	0	0	2	0	0	training set	0
592	Surgery department	36	2	17	0	1	1	0	0	0	0	0	0	0	0	0	0	0	36	12	3	9	126	0	135	116	42.5	0	0	0	0	0	0	validation set	0
593	Surgery department	52	2	16	0	0	1	0	0	0	0	0	0	0	0	1	0	0	44	11	4	11	45	1	135	90	32.7	0	1	0	0	0	0	training set	0
594	Internal Medicine	47	1	13	0	0	1	0	0	0	0	0	0	0	0	0	0	0	32	8	4	8	92	0	177	76	40.5	0	0	0	0	0	0	training set	0
595	Surgery department	25	1	15	0	1	1	0	0	1	0	0	0	0	1	1	1	0	40	10	4	10	145	0	198	84	38.1	0	0	0	0	0	0	training set	0
596	Internal Medicine	36	2	18	0	0	1	0	0	0	0	0	0	0	0	0	0	0	52	13	4	13	33	1	167	81	40.1	0	0	0	6	1	0	training set	0
597	Internal Medicine	39	2	14	0	0	0	1	0	0	0	0	0	0	0	0	0	1	54	9	6	13.5	161	0	182	85	39.7	0	0	0	2	0	0	training set	0
598	Surgery department	46	1	13	1	1	1	0	0	0	0	0	0	0	0	0	1	0	32	8	4	8	168	0	168	76	25.2	1	0	0	2	0	0	training set	0
599	Internal Medicine	44	2	18	0	1	0	0	0	1	0	0	0	0	0	1	0	0	52	13	4	13	150	0	238	113	42.7	0	0	0	4	1	0	validation set	0
600	Internal Medicine	30	1	15	0	0	0	1	0	0	0	0	0	0	0	0	1	0	60	10	6	15	258	0	209	124	34.6	0	0	0	2	0	0	training set	0
601	Surgery department	42	2	27	1	0	0	0	0	1	0	0	0	0	1	0	0	0	88	22	4	22	148	0	292	121	37	0	0	0	2	0	0	validation set	0
602	Surgery department	43	1	20	0	0	1	0	0	0	0	1	0	0	1	0	0	0	60	15	4	15	186	0	217	118	35.4	0	0	0	1	0	0	training set	0
603	Internal Medicine	40	1	8	0	0	0	0	0	0	1	0	0	1	0	1	1	1	12	3	4	3	239	0	335	105	34.2	0	0	0	5	1	0	training set	0
604	Surgery department	46	1	30	1	0	0	1	0	0	0	0	0	0	1	0	0	1	100	25	4	25	187	0	143	88	21.8	1	0	0	3	1	0	training set	0
605	Internal Medicine	58	1	22	0	0	1	0	0	0	0	0	0	0	0	1	0	0	68	17	4	17	156	0	167	124	38.8	0	0	0	1	0	0	training set	0
606	Internal Medicine	42	2	15	0	0	0	0	0	0	1	0	0	0	0	0	0	1	40	10	4	10	32	1	32	94	23	1	0	0	1	0	0	validation set	0
607	Surgery department	41	1	21	0	0	1	0	0	0	0	0	0	0	0	1	0	0	32	16	2	8	42	1	75	107	32.6	0	0	0	2	0	0	training set	0
608	Internal Medicine	49	2	7	0	1	1	0	0	0	0	0	0	0	1	1	0	0	42	7	6	10.5	150	0	168	113	32.8	0	0	0	1	0	0	training set	0
609	Internal Medicine	36	1	4	1	0	0	1	0	0	0	0	0	0	0	0	0	0	12	3	4	3	307	0	362	115	29.5	1	0	0	4	1	0	training set	0
610	Surgery department	37	2	9	0	1	0	1	0	0	0	0	0	0	1	0	0	0	16	4	4	4	270	0	265	152	34.7	0	0	1	1	0	0	training set	0

## Sheet: training
Cumulative DDDs	Surgery	Baseline PLT count ≤ 50×109/L	Baseline hepatic dysfunction	Nutritional risk	Risk of hypoprothrombinaemia
5	1	1	0	0	1
8	1	1	0	1	1
6	1	0	0	1	0
6	0	0	0	1	1
15	0	0	0	1	1
5.25	1	0	0	0	0
20	1	0	0	1	1
9	1	0	0	1	1
30	1	1	1	1	1
21	1	1	0	0	1
9	0	1	0	1	0
10	0	0	0	1	0
12	1	1	0	1	1
18	1	0	0	1	1
1.5	0	1	0	1	0
11	1	0	0	0	0
4	0	0	0	1	0
14	1	0	0	1	1
30	1	0	0	1	1
12	1	0	0	1	1
14	1	0	0	1	1
12	1	0	0	1	1
11.25	1	0	0	1	1
8	0	0	0	0	0
10.5	1	0	0	1	1
12	1	0	0	0	0
9	1	1	0	1	0
10.5	0	1	0	1	1
12	1	0	0	1	1
4.5	0	1	0	1	0
16	0	0	0	1	0
10.5	1	0	0	1	1
13.5	1	0	0	1	1
18	1	1	0	1	1
5.25	1	0	0	1	1
13.5	0	1	0	1	1
10.5	1	0	0	1	1
5	1	0	0	0	0
7	0	0	0	0	0
9.75	1	0	0	1	1
7	1	0	0	1	1
13.5	0	0	0	1	1
10.5	0	1	0	0	1
30	1	1	0	1	1
15	1	1	0	1	1
15.75	1	1	1	1	1
20.25	1	0	0	1	1
28.5	0	0	0	1	1
18	1	0	1	1	1
12.75	0	1	0	1	1
14	1	0	1	0	1
16.5	0	1	0	1	1
10	0	0	0	1	1
58	1	0	0	0	1
12	0	0	0	1	1
21	0	0	0	1	1
16	0	1	0	1	1
30	0	0	0	1	1
9.75	0	1	1	1	1
15	0	1	0	1	0
11	0	0	1	1	1
12	1	1	0	1	1
6	0	0	0	1	0
16.5	0	0	0	0	0
6	0	0	0	1	0
13	0	0	0	1	0
11	0	0	0	0	0
4.5	0	0	0	0	0
6.75	0	0	0	1	0
20	0	0	0	1	1
9	0	0	0	0	0
12	1	0	0	1	0
3.375	0	0	0	0	0
5	0	1	0	1	0
6.75	0	0	0	0	0
15.75	1	0	0	0	1
3.5	0	0	0	1	0
10.5	0	0	0	0	0
52	0	0	0	0	1
19.5	1	0	0	1	1
8	0	0	0	1	0
9	0	0	0	0	0
3.75	1	0	0	1	0
5.25	0	0	0	1	0
12.375	0	0	0	1	0
7.5	1	0	0	0	0
2.625	0	1	0	0	0
6.75	0	0	0	0	0
3	1	1	0	1	0
0.75	1	1	0	1	0
15	0	1	0	0	0
20	1	0	0	0	1
8.25	1	0	0	0	0
10.5	0	0	0	0	0
9.75	1	0	0	0	0
6	0	1	0	1	0
13	1	0	0	1	0
5	1	0	0	0	0
4.5	0	0	0	0	0
18	0	0	0	0	0
0.75	0	0	0	1	0
9	0	0	0	1	0
9	0	0	0	0	0
9	1	0	0	0	0
2.25	0	0	0	0	0
8	0	0	0	1	0
7	1	1	0	0	0
10.5	1	0	0	1	0
1.5	0	0	0	0	0
6	0	0	0	0	0
1.5	0	0	0	1	0
15	0	0	0	1	0
3.75	0	0	0	1	0
3.75	0	0	0	1	0
12	0	0	0	1	0
6	1	0	0	0	0
12	0	0	0	0	0
15	0	1	0	0	0
9	0	0	0	0	0
15	1	0	0	0	0
15	0	0	0	1	0
9	1	0	0	1	0
16.5	0	1	0	1	0
7	0	1	0	1	0
8	0	0	0	1	0
8	0	0	0	1	0
7.5	1	0	0	1	0
11.25	0	0	0	1	0
5.25	0	0	0	1	0
11.25	0	0	0	1	0
15	1	0	0	0	1
15	0	0	0	1	0
22.5	0	0	0	0	0
4.5	0	0	0	0	0
9	0	0	0	0	0
7.875	0	0	0	1	0
6	0	0	0	0	0
18	0	1	0	1	0
14	0	0	0	1	0
7.5	0	0	0	0	0
13.5	0	0	0	1	0
9	0	0	0	1	0
6	1	0	0	1	0
10	0	0	0	1	1
13	0	0	0	0	0
3.375	0	1	0	0	0
5.5	1	0	0	0	0
6	0	0	0	0	0
15	0	0	0	1	0
19	0	0	0	0	0
19.5	0	1	1	0	0
36	1	0	0	0	1
15	0	0	0	0	0
15	0	0	0	0	0
7	0	0	0	1	0
9	0	1	0	1	1
21	1	0	0	0	1
7	0	0	0	1	0
6	1	0	0	0	0
11	0	0	0	1	0
12	0	0	0	0	0
8	0	0	0	1	0
19	0	0	0	0	0
17	0	0	0	1	1
15	0	0	0	1	0
8	0	0	0	1	1
9	0	0	0	0	0
9	0	0	0	0	0
7.5	0	1	0	0	0
9	0	0	0	0	0
12	1	0	0	0	0
13	0	1	0	0	0
7	0	0	0	0	0
10	0	0	0	0	0
13	0	0	0	1	0
12	0	0	0	0	0
5	1	0	0	0	0
7.5	0	0	1	0	0
8	0	0	0	1	0
9	0	0	0	0	0
11	0	0	0	0	0
13	0	0	0	0	0
16.5	0	0	0	0	0
16.5	0	0	0	0	0
16	0	0	0	0	0
9	0	0	0	0	0
7	1	0	0	0	0
10	0	0	0	0	0
6	1	0	0	0	0
31.5	1	0	0	1	0
5	0	0	0	0	0
12.75	0	0	0	0	0
12	0	0	0	0	0
8	0	0	0	0	0
9	1	0	1	1	1
8	1	0	0	1	1
8	1	0	0	0	0
12.375	0	0	0	1	0
11.25	0	0	0	0	0
10.5	1	0	0	0	0
9	0	0	0	0	0
3.5	0	0	0	0	0
8.25	0	0	0	1	0
11.25	0	0	0	0	0
17.25	0	0	0	0	0
17.25	0	0	0	1	0
20	0	0	0	0	0
8	0	0	0	0	0
9	0	0	0	0	0
16	0	1	0	1	0
10	0	0	0	1	0
15	0	0	0	0	0
20	0	0	0	0	0
12.375	0	0	0	0	0
11.25	0	0	0	0	0
12	0	0	0	0	0
2.25	0	0	0	0	0
11	0	0	0	0	0
7.5	0	0	0	1	0
12	1	0	0	0	0
5.5	0	0	0	0	0
3.5	0	1	0	1	0
1.5	0	1	0	1	0
2.25	0	0	0	0	0
2.5	0	0	0	0	0
2.25	0	0	0	0	0
4	1	0	0	0	0
9.5	0	1	0	1	0
2.25	0	0	0	0	0
2.5	0	0	0	0	0
4.5	1	0	0	0	0
9	1	0	0	0	0
1.5	1	0	0	1	0
3	1	0	0	0	0
1.5	1	0	0	0	0
9.75	0	0	1	1	1
7.5	1	0	0	0	0
2.25	0	0	0	0	0
4	1	1	0	0	0
3.5	0	0	0	0	0
5	0	0	0	1	0
2.25	0	1	0	0	0
10	0	0	1	0	0
9	1	0	0	0	0
3.75	1	0	0	0	0
7.5	0	0	1	0	1
4	0	0	0	0	0
1.5	1	0	1	1	0
7.5	1	0	0	0	1
2	0	0	0	1	0
3.5	0	1	0	0	0
1	1	0	0	0	0
6	1	0	1	0	0
6	1	0	0	0	0
2	0	0	0	0	0
8.5	0	0	0	1	0
12	0	0	0	1	1
4	1	0	0	1	0
8	1	0	0	1	0
12	0	0	0	0	0
2	1	0	0	0	0
2.25	1	0	0	0	0
4	1	0	0	1	0
55	1	0	0	1	1
13.5	1	1	1	1	1
16	1	0	0	1	0
4	1	1	0	0	0
7.5	0	0	0	1	0
12	1	0	0	0	0
22.5	1	0	0	0	0
17.25	0	0	0	1	0
8.25	0	0	0	0	0
9	0	0	0	1	0
22.5	0	0	0	1	0
4.5	0	0	0	1	0
9	1	0	0	0	0
7.5	1	0	0	0	0
8	1	0	0	1	0
3	0	1	0	1	0
15	0	0	0	0	0
6	0	0	0	0	0
16.5	0	0	0	0	0
13.5	0	0	0	1	0
15	0	1	0	1	0
12	1	0	0	0	0
15	1	0	0	0	0
7	1	0	0	1	0
2.25	0	0	0	1	0
9	0	0	0	0	0
10	0	0	0	0	0
6.75	1	0	0	0	0
7	1	0	0	1	0
1.5	0	0	0	1	0
3	0	1	0	0	0
8.25	1	0	0	0	0
10	1	0	0	0	0
3	0	0	0	1	0
6	0	0	0	0	0
7	0	0	0	0	0
1.5	1	0	0	1	0
3	0	0	1	0	0
2	0	0	0	0	0
10	0	1	0	0	0
7	0	0	0	1	0
6	0	0	1	0	0
7	1	0	0	1	0
3.75	1	0	0	0	0
16	1	0	0	0	0
6.75	1	0	0	0	0
8	0	0	0	0	0
6.75	1	0	1	0	0
7.5	1	1	0	0	0
6.75	0	0	0	0	0
9	0	0	0	0	0
5	0	0	1	0	0
3.75	1	0	0	0	0
11.25	1	0	0	1	0
8	0	0	0	0	0
3.5	0	1	0	1	0
3.125	0	0	0	1	0
16	1	0	0	0	0
13	0	1	0	0	0
6.75	0	0	0	0	0
8	0	0	0	0	0
5	0	0	0	1	0
13	0	1	0	0	0
16	1	0	0	0	0
4.5	1	0	0	0	0
10.5	0	0	0	0	0
16	0	0	0	0	0
24	1	0	0	1	0
16	0	0	0	0	0
16.5	0	0	0	0	0
13	0	0	0	0	0
18	1	0	0	1	0
37.5	0	0	0	0	0
31.5	1	0	0	0	0
24	0	0	0	0	0
24	0	0	0	0	0
18	0	0	0	0	0
18.75	1	0	0	0	0
3	0	0	0	0	0
3	1	1	0	0	0
3	1	0	0	0	0
9	1	1	0	0	0
4	0	0	0	0	0
13	1	0	0	0	0
9	0	0	0	0	0
13	1	0	0	0	0
18	1	0	0	0	0
15	0	1	0	0	0
4	1	0	0	0	0
7.5	1	0	0	0	0
15	0	0	0	0	0
16	0	0	0	0	0
13	1	1	0	0	0
8.25	0	0	0	0	0
16	1	0	0	0	0
15	0	0	0	0	0
5	0	0	0	0	0
15	0	0	0	1	0
9	1	0	0	0	0
26	1	1	0	0	0
4	1	0	0	0	0
13	0	0	0	0	0
6	0	0	0	0	0
6	1	0	0	0	0
16	0	0	0	0	0
7	0	0	0	0	0
15	0	0	0	0	0
5	0	0	0	0	0
10	0	0	0	1	0
26	0	0	0	0	0
16	1	0	0	0	0
6	0	0	0	0	0
9	0	1	0	0	0
12	1	0	0	0	0
4	0	1	0	0	0
7	0	0	0	0	0
3	1	0	0	0	0
8	0	0	0	0	0
11	1	0	0	0	0
5	0	0	0	0	0
6	0	0	0	1	0
10	1	0	0	0	0
8	1	1	0	0	0
18	0	1	0	0	0
9	0	0	0	0	0
19.5	0	0	0	0	0
17	1	0	0	0	0
9	1	0	0	0	0
12	0	0	0	0	0
8	0	0	0	0	0
16.5	0	0	0	1	0
18	0	0	0	0	0
16	1	0	0	0	0
7	0	0	0	0	0
5	1	0	0	0	0
7	0	0	0	0	0
8	0	1	1	0	0
3.125	0	0	0	0	0
2.25	1	0	0	1	0
7	1	0	0	0	0
11	0	0	0	0	0
9	0	0	0	0	0
10	1	0	0	0	0
16	0	1	0	0	0
21	0	0	0	1	0
22	0	0	0	0	0
7	0	0	0	0	0
3	1	0	1	0	0
4	0	0	0	0	0
11	0	1	1	0	0
8	0	0	0	0	0
10	0	0	0	0	0
13	0	1	0	1	0
13.5	0	0	0	0	0
8	1	0	0	0	0
15	0	0	0	0	0
15	0	0	0	0	0
3	0	0	0	1	0
25	1	0	0	1	0
17	0	0	0	0	0
8	0	1	0	0	0
10.5	0	0	0	0	0
3	1	0	0	1	0
4	0	0	0	0	0

## Sheet: internal validation
Cumulative DDDs	Surgery	Baseline PLT count ≤ 50×109/L	Baseline hepatic dysfunction	Nutritional risk	Risk of hypoprothrombinaemia
6.75	0	0	0	1	0
14	1	0	0	1	1
15	1	1	0	1	1
12	1	0	0	1	0
12	0	0	1	1	1
13.5	0	1	0	1	1
12	0	1	0	1	0
8.25	1	0	1	1	1
5.25	1	1	0	1	1
12	0	0	0	1	1
14	1	0	1	1	1
18.75	0	1	0	1	1
22	1	0	1	0	1
9	1	0	0	1	1
5.625	1	0	1	1	0
9	1	0	0	1	1
9	1	0	0	0	1
16.875	0	0	0	1	1
18	1	1	0	1	1
7	1	0	0	1	1
54	1	0	0	0	0
12	1	0	0	0	0
4.5	0	0	0	0	0
10	0	0	0	0	0
5	0	0	0	0	0
24	0	0	0	0	1
6.75	1	0	0	0	0
3	0	0	0	0	0
7.5	1	1	0	1	0
8.25	1	1	0	0	0
2.25	1	1	0	1	0
12	0	0	0	0	0
10.5	0	1	0	1	0
6.75	0	0	1	0	0
17.25	0	0	0	0	0
5.25	0	0	0	1	0
6	1	0	0	0	0
12	1	0	0	1	1
8.25	1	0	0	0	0
2	0	0	1	1	0
13	0	0	0	1	0
7.5	0	0	0	1	0
14	0	0	0	0	0
4.5	1	0	0	0	0
7	0	0	0	1	0
14	0	0	0	0	0
2.625	0	0	0	0	0
13	1	0	0	1	1
19	1	0	0	0	0
7	0	0	0	0	0
12	0	0	1	1	1
16	0	0	0	1	0
10	1	0	0	1	0
6	1	0	0	0	0
7	0	0	0	1	0
15	1	0	0	0	1
4	0	1	0	0	0
10	0	0	0	1	0
10	0	0	0	0	0
7	0	0	0	1	1
6	0	0	0	1	0
15.75	0	1	0	0	0
9	0	0	0	0	0
18	0	0	0	1	1
9	1	0	0	0	0
18	1	0	1	0	1
9.75	1	0	0	0	0
8	0	0	0	0	0
4.5	0	0	1	0	0
9	0	0	0	0	0
10.5	0	0	0	1	0
6.75	0	0	0	0	0
9.75	0	0	1	0	1
7	0	0	0	0	0
9	0	0	0	0	0
10.5	0	0	0	0	0
14.25	0	1	0	0	0
17.25	0	0	0	1	1
9	0	0	0	0	0
15	0	0	0	1	0
18	0	0	0	1	0
17	0	0	0	0	0
15	0	0	0	1	0
6.5	0	1	0	0	0
4	0	1	0	1	0
9	1	0	0	0	0
12	1	0	0	1	0
15	0	0	0	0	0
2	1	0	0	0	0
7.5	1	0	0	0	0
0.75	1	0	0	0	0
6	0	0	0	0	0
7.875	1	0	0	0	0
2	1	0	0	0	0
7	0	0	0	0	0
1.125	0	0	0	0	0
6	0	0	1	0	0
2.25	1	0	0	0	0
2.5	0	0	0	0	0
9.75	0	0	1	0	0
1.5	1	0	0	0	0
7.5	0	0	0	1	0
4	0	0	0	1	0
13.5	0	1	1	1	1
7	0	1	0	1	0
4.125	1	0	0	1	0
11	0	1	0	0	0
5.25	1	0	0	0	0
16	0	1	0	1	0
20.25	1	0	0	0	1
16	1	1	0	0	0
10	0	1	0	0	0
6.75	1	0	0	1	0
8	1	1	0	1	0
12	0	0	0	0	0
6	0	0	0	1	0
13.5	1	0	0	0	0
17.25	0	0	0	0	0
12	0	0	0	0	0
32	0	1	1	0	0
8	0	0	0	0	0
7	0	0	0	1	0
7	0	1	0	0	0
7.5	0	0	0	0	0
4	0	1	0	0	0
2.25	0	0	0	0	0
15	0	0	0	0	0
13	1	0	0	1	0
7	0	0	0	0	0
16	1	0	0	0	0
4.5	1	0	0	1	0
7	1	0	0	0	0
15	0	0	0	1	0
10.5	1	0	0	0	0
16	0	0	0	0	0
13.5	0	1	0	0	0
11.25	0	0	0	0	0
21	0	1	0	0	0
24	0	0	0	0	0
24	0	0	0	0	0
16	1	0	0	0	0
22	0	0	0	0	0
13	0	0	0	0	0
15	0	0	0	1	0
16	0	0	0	0	0
16	1	0	0	0	0
6	0	0	0	1	0
15	0	0	0	1	0
12	0	0	0	0	0
16.5	1	0	0	0	0
8	0	0	0	1	0
14	0	0	0	0	0
2.5	0	0	0	0	0
26	0	0	0	1	0
4	1	0	0	0	0
2.5	0	1	0	0	0
7	0	0	0	0	0
13	1	0	0	0	0
9	0	1	0	1	0
4	0	0	0	0	0
9	0	0	0	0	0
6	1	0	0	0	0
6	0	0	0	0	0
3	1	0	0	0	0
5	1	0	0	0	0
7	1	0	0	0	0
14	1	0	0	0	0
11	1	0	0	0	0
20	0	1	0	0	0
5	1	0	0	0	0
7	0	0	0	0	0
5	0	0	0	0	0
2.25	0	0	1	0	0
3	1	0	0	0	0
11	1	0	0	0	0
7	1	0	0	0	0
23	0	0	0	1	0
4	0	0	1	0	0
11	0	0	0	0	0
9	0	0	0	0	0
13	0	0	0	1	0
22	1	0	0	0	0
10	0	1	0	0	0

## Sheet: external validation
Cumulative DDDs	Surgery	Baseline PLT count ≤ 50×109/L	Baseline hepatic dysfunction	Nutritional risk	Risk of hypoprothrombinaemia
4.5	1	0	0	0	0
13.5	0	0	0	1	0
11	0	0	0	0	0
5	0	0	0	0	0
22	1	0	0	1	1
7.5	1	0	0	0	1
14	1	0	0	0	0
7.5	0	0	0	0	0
9.5	1	0	0	0	0
3	0	0	0	1	0
3	1	0	0	0	0
11.5	1	0	0	1	0
4	0	0	0	0	0
7.5	1	0	0	0	0
10.5	1	0	0	0	0
7.5	0	0	0	0	0
9	1	0	0	1	1
8	0	0	0	0	0
8	0	0	0	1	0
10.5	1	0	0	0	0
23	0	0	0	1	1
4	1	0	0	0	0
6	1	0	0	0	0
9	0	0	0	1	0
13.5	0	0	1	0	0
16	0	0	0	0	0
12.75	0	0	0	1	0
12.5	0	0	1	1	1
11	0	0	0	1	0
16	0	0	0	0	0
6.75	1	0	0	1	0
6	1	0	1	0	0
8.75	0	0	0	1	0
5	0	0	0	0	0
4	0	0	0	1	0
18	0	0	0	1	0
4	0	0	0	0	0
10	0	0	0	1	0
17	1	0	0	1	0
6	0	0	0	0	0
3	0	0	0	1	0
5	0	1	0	0	0
11	1	0	0	0	0
14	0	0	0	1	0
6.5	1	0	0	1	0
8	0	0	0	0	0
4.5	0	0	0	1	0
10	1	0	0	1	0
16	1	0	0	1	1
3	0	0	0	0	0
15	0	0	1	1	1
6	0	0	0	0	0
17.5	1	0	0	1	1
12.5	1	0	0	0	0
9.5	0	0	0	1	0
5	0	0	1	0	0
5.5	0	0	0	1	0
9	1	0	0	0	0
3.5	0	0	0	0	0
16	0	0	0	0	0
2.25	0	0	0	0	0
6	0	0	0	1	0
6	1	0	0	0	0
3	0	0	0	0	0
10.5	1	0	0	1	0
2.5	0	0	0	0	0
3.5	0	0	0	1	0
10	0	0	0	0	0
5	0	0	0	0	0
9	1	0	0	0	0
3	0	1	0	0	0
4	0	0	0	0	0
8	0	0	0	1	0
6.5	0	0	0	1	0
10.5	0	0	0	1	0
8.5	1	1	0	0	0
4	1	0	1	1	1
8.75	1	0	0	1	0
10	1	0	0	0	0
25	0	0	0	1	1
9	1	0	0	0	0
16	1	0	0	1	0
9	0	0	0	1	0
6	0	0	0	1	0
7	0	0	0	0	0
5	1	0	0	0	0
11	0	0	1	0	0
9	0	0	0	0	0
2	0	0	0	0	0
9	1	0	0	1	1
8	1	0	0	1	1
3	0	0	1	0	0
10	1	0	0	0	0
14	0	0	0	0	0
18.5	1	0	0	1	1
12	0	0	0	1	0
6.5	0	0	0	0	0
18	0	0	0	1	0
14	0	0	0	0	0
15	0	0	0	0	0
3	0	1	1	0	0
2.5	1	0	0	1	0
17	1	0	0	0	0
11	0	0	0	0	0
9	1	0	0	0	0
12	0	0	0	0	0
7	1	0	0	0	0
13	0	0	0	0	0
6	0	0	0	1	0
19	1	0	0	0	0
10.5	0	0	1	0	0
21	1	0	0	1	0
17.5	0	0	0	1	0
9	0	0	0	1	0
9	0	0	0	1	0
17	0	0	1	0	0
7.75	0	0	0	0	0
26	0	0	0	1	0
24	1	0	0	0	1
16	0	0	1	0	0
15.5	1	0	1	0	0
12	0	1	0	1	0
12.5	0	1	1	1	1
3	0	0	0	1	0
4	0	0	0	0	0
7	0	1	0	1	0
4.5	1	0	0	1	0
11	0	0	1	1	0
5.25	1	0	0	0	0
16	0	0	0	1	0
20	0	0	0	0	0
16	1	1	0	0	0
10	0	1	0	0	0
6.75	1	0	0	1	0
8	1	1	0	1	0
12	0	0	0	0	0
6	0	0	0	1	0
13.5	1	0	0	0	0
17.25	0	0	0	1	1
12	0	0	0	0	0
32	0	0	0	1	1
8	0	0	0	0	0
7	0	0	0	1	0
7	0	0	0	0	0
7.5	0	0	0	0	0
4	0	1	0	0	0
2.25	0	0	0	0	0
15	0	0	0	0	0
13	1	0	0	1	0
7	0	0	0	0	0
16	1	0	0	0	0
4.5	1	0	0	1	0
7	1	0	0	0	0
15	0	0	0	1	0
10.5	1	0	0	0	0
12	0	0	1	0	0
13.5	0	1	0	0	0
11.5	0	0	0	0	0
21	0	1	0	0	0
24	0	0	0	0	0
24	0	0	0	0	0
16	1	0	0	0	0
22	0	0	0	0	0
13	0	0	0	0	0
15.75	0	0	0	1	0
16	0	0	0	0	0
16	1	0	0	0	0
12	0	0	0	1	0
15	0	0	0	1	0
12	0	0	0	0	0
16.5	1	0	0	0	0
8	0	0	0	1	0
14	0	0	0	0	0
2.5	0	0	0	0	0
22	0	1	0	0	0
4	1	0	0	0	0
2.5	0	1	0	0	0
7	0	0	0	1	0
13	1	0	0	0	0
9	0	0	0	1	0
4	0	0	0	0	0
9	0	0	0	0	0
6	1	0	0	0	0
6	0	0	0	0	0
3	1	0	0	0	0
5	1	0	0	0	0
7	1	0	0	0	0
14	1	0	0	0	0
11	1	0	0	0	0
20	0	1	1	0	0
5	1	0	0	0	0
7	0	0	0	0	0
5	0	0	0	0	0
2.5	0	0	1	0	0
3	1	0	0	0	0
11	1	0	0	0	0
7	1	0	0	0	0
23	0	0	0	1	0
4	1	0	1	0	0
11	0	0	0	0	0
9	0	0	0	0	0
13	0	0	0	1	0
22	1	0	0	1	0
10	0	0	0	0	0
15	1	0	0	0	0
7	0	0	0	0	0
15	0	0	0	0	0
5	1	0	0	1	1
7	1	0	0	1	0
4.5	0	0	0	0	0
11	0	0	0	0	0
13	1	0	0	1	1
5.5	0	0	0	1	0
7	1	0	0	1	0
27	1	0	0	0	1
4	0	0	0	0	0
3	0	0	0	1	0
13	1	1	0	0	0
7	1	0	0	1	0
25	1	0	0	1	1
7	0	0	0	0	0
